# Supplementary material for: Small-scale and backyard livestock owners needs assessment in the western United States
Source: PLoS One. 2019 Feb 14;14(2):e0212372. doi: 10.1371/journal.pone.0212372 (PMC6375643; doi:10.1371/journal.pone.0212372)
Supplement: S1 File — (XLSX) [file pone.0212372.s001.xlsx]

## Sheet: Survey Small Scale Backyard
Q1	Q2.1	Q2.2	Q2.3	Q2.4	Q2.5	Q2.6	Q2.7	Q2.8	Q2.9	Q2.10	Q3	Q4	Q5	Q6	Q7	Q8	Q9	Q10	Q11	Q12animal	Q12disease	Q13	Q14bis	Q15	Q15.1	Q15.2	Q15.3	Q15.4	Q15.5	Q15.6	Q17	Q17.1	Q17.2	Q17.3	Q17.4	Q17.5	Q19	Q20	Q21	Q22	Q23	Q24	Q25	Q26	Q27	Q28	Q28.1	Q28.2	Q28.3
No	yes		yes	yes	yes						Always	Always	Rarely	Rarely	Usually	Always	Never	Always	Never	?	?	Yes	cost	Companion Animal Only	yes	no	no	no	no	no	Somewhat Satisfied,Not Applicable	no	no	yes	no	yes	Not Applicable	Not Applicable	Not Applicable	Not Applicable	Not Applicable	Very Comfortable	Municipal Water	Other	Municipal Water	no answer	no answer	no answer	no answer
Yes	yes			yes							Always	Usually	Rarely	Never	Usually	Always	Rarely	Rarely	Never	poultry	trauma	Yes	yes vet	Companion Animal Only	yes	no	no	no	no	no	Somewhat Unsatisfied	yes	no	no	no	no	Not Applicable	Not Applicable	Very Comfortable	Very Comfortable	Uncomfortable	Uncomfortable	Private Well	Private Well	no answer	Meat	yes	no	no
Yes					yes						Always	Always	Sometimes	Rarely	Usually	Usually	Never	Always	Never	poultry	infectious	No	cull	Companion Animal Only	yes	no	no	no	no	no	Somewhat Unsatisfied	yes	no	no	no	no	Not Applicable	Not Applicable	Very Comfortable	Very Comfortable	Not Applicable	Very Comfortable	Private Well	Private Well	Other	Eggs	no	yes	no
Yes	yes										Always	no answer	Sometimes	Never	Never	Always	Never	Always	Never	?	parasites	No	self-managed	Mixed Animal (Food and Companion Animals)	no	no	yes	no	no	no	Very Satisfied	no	no	no	yes	no	Not Applicable	Not Applicable	Very Comfortable	Very Comfortable	Not Applicable	Very Comfortable	Private Well	Private Well	Private Well	no answer	no answer	no answer	no answer
No					yes						Always	Usually	Usually	Rarely	Usually	Always	Never	no answer	Usually	poultry	unknown	No	died	Companion Animal Only	yes	no	no	no	no	no	Not Applicable	no	no	no	no	yes	Very Uncomfortable	Very Uncomfortable	Very Comfortable	Very Comfortable	Not Applicable	Somewhat Comfortable	Municipal Water	Municipal Water	Municipal Water	no answer	no answer	no answer	no answer
Yes	yes										Rarely	Rarely	Always	Always	Sometimes	Sometimes	Rarely	Rarely	Sometimes	?	digestive	No	self-managed	Companion Animal Predominantly	no	yes	no	no	no	no	Not Applicable	no	no	no	no	yes	Very Uncomfortable	Somewhat Comfortable	Not Applicable	Somewhat Comfortable	Very Uncomfortable	Somewhat Comfortable	Surface Water	Surface Water	Other	Eggs,Milk and Dairy Products,Meat,Value-added food products (e.g., cheese, smoked products)	yes	yes	yes
Yes											Always	Never	Rarely	Never	Sometimes	Always	Never	Sometimes	Never	poultry	died, unknown	No	died	Mixed Animal (Food and Companion Animals)	no	no	yes	no	no	no	Very Satisfied,Not Very Satisfied	no	yes	no	yes	no	Not Applicable	Not Applicable	Uncomfortable	Very Comfortable	Uncomfortable	Somewhat Comfortable	Private Well	Private Well	Private Well	Eggs	no	yes	no
No				yes							Never	Never	Never	Never	Never	Never	Never	Never	Never	none	none	No	no problem	None of these	no	no	no	no	no	yes	Not Applicable	no	no	no	no	yes	Not Applicable	Not Applicable	Not Applicable	Not Applicable	Not Applicable	Not Applicable	Municipal Water	Municipal Water	Municipal Water	no answer	no answer	no answer	no answer
No	no answer		no answer	no answer	no answer						Always	Always	Sometimes	Never	Sometimes	Always	Never	Sometimes	Rarely	rabbit	died, unknown	No	died	None of these	no	no	no	no	no	yes	Not Applicable	no	no	no	no	yes	Not Applicable	Not Applicable	Not Applicable	Not Applicable	Not Applicable	Not Applicable	Municipal Water	Municipal Water	Municipal Water	no answer	no answer	no answer	no answer
Yes											Always	no answer	Always	Always	Rarely	Rarely	Never	Sometimes	Sometimes	goat	digestive	No	self-managed	Mixed Animal (Food and Companion Animals)	no	no	yes	no	no	no	Not Applicable	no	no	no	no	yes	Very Comfortable	Very Comfortable	Very Comfortable	Very Comfortable	Not Applicable	Very Comfortable	Private Well	Surface Water	Private Well	Eggs	no	yes	no
Yes											Always	Usually	Sometimes	Usually	Sometimes	Always	Never	Usually	Never	poultry	digestive	Yes	yes vet	Companion Animal Only	yes	no	no	no	no	no	Very Satisfied	no	no	no	yes	no	Not Applicable	Not Applicable	Somewhat Comfortable	Not Applicable	Very Uncomfortable	Very Comfortable	Municipal Water	Municipal Water	no answer	no answer	no answer	no answer	no answer
Yes					yes						Always	Always	Never	Rarely	Always	Always	Never	Always	Never	?	weather	No	considered not necessary	Mixed Animal (Food and Companion Animals)	no	no	yes	no	no	no	Not Very Satisfied	no	yes	no	no	no	Not Applicable	Not Applicable	Very Comfortable	Very Comfortable	Not Applicable	Not Applicable	Municipal Water	Municipal Water	Municipal Water	Eggs	no	yes	no
Yes	no answer		no answer	no answer	no answer						Always	Never	Always	Always	Always	Usually	Never	Usually	Never	poultry	died, unknown	No	died	None of these	no	no	no	no	no	yes	Not Applicable	no	no	no	no	yes	Somewhat Comfortable	Somewhat Comfortable	Somewhat Comfortable	Somewhat Comfortable	Not Applicable	Very Comfortable	Other	Other	Other	no answer	no answer	no answer	no answer
No	no answer		no answer	no answer	no answer						Usually	no answer	Never	Usually	Usually	Always	Usually	Never	Never	no answer	no answer	no answer	no answer	None of these	no	no	no	no	no	yes	Not Applicable	no	no	no	no	yes	Not Applicable	Not Applicable	Very Comfortable	Very Comfortable	Not Applicable	Very Comfortable	Other	Other	Other	no answer	no answer	no answer	no answer
No	no answer		no answer	no answer	no answer						Usually	no answer	Never	Usually	Usually	Always	Usually	Never	Never	no answer	no answer	no answer	no answer	None of these	no	no	no	no	no	yes	Not Applicable	no	no	no	no	yes	Not Applicable	Not Applicable	Very Comfortable	Very Comfortable	Not Applicable	Very Comfortable	Other	Other	Other	no answer	no answer	no answer	no answer
No											Usually	Usually	Usually	no answer	no answer	Usually	no answer	no answer	Sometimes	none	none	no answer	no problem	no answer	no answer	no answer	no answer	no answer	no answer	no answer	no answer	no answer	no answer	no answer	no answer	no answer	Not Applicable	Not Applicable	Somewhat Comfortable	Somewhat Comfortable	Very Uncomfortable	Very Uncomfortable	Municipal Water	Other	Municipal Water	no answer	no answer	no answer	no answer
Yes											Usually	Sometimes	Usually	Sometimes	Sometimes	Sometimes	Sometimes	Never	Never	sheep	respiratory	Yes	yes vet	Food Animal Predominantly	no	no	no	yes	no	no	Very Satisfied	no	no	no	yes	no	Uncomfortable	Somewhat Comfortable	Somewhat Comfortable	Very Comfortable	Uncomfortable	Very Comfortable	Private Well	Private Well	Private Well	no answer	no answer	no answer	no answer
No	no answer		no answer	no answer	no answer						Always	Always	Sometimes	Never	Always	Always	Never	Sometimes	Never	no answer	no answer	No	no answer	Companion Animal Only	yes	no	no	no	no	no	Not Applicable	no	no	no	no	yes	Not Applicable	Not Applicable	Somewhat Comfortable	Somewhat Comfortable	Very Uncomfortable	Somewhat Comfortable	Municipal Water	Municipal Water	Municipal Water	no answer	no answer	no answer	no answer
Yes	no answer		no answer	no answer	no answer						Always	Always	Rarely	Never	Always	Always	Never	Always	Never	no answer	no answer	no answer	no answer	Mixed Animal (Food and Companion Animals)	no	no	yes	no	no	no	Very Satisfied	no	no	no	yes	no	Not Applicable	Not Applicable	Very Comfortable	Very Comfortable	Not Applicable	Not Applicable	Other	Other	no answer	no answer	no answer	no answer	no answer
Yes	no answer		no answer	no answer	no answer						Rarely	Never	Usually	Usually	Never	Always	Always	Rarely	Never	?	infectious	No	cost	Mixed Animal (Food and Companion Animals)	no	no	yes	no	no	no	Not Applicable	no	no	no	no	yes	Very Comfortable	Very Comfortable	Very Comfortable	Very Comfortable	Not Applicable	Very Comfortable	Private Well	Private Well	Private Well	no answer	no answer	no answer	no answer
Yes	yes		yes	yes	yes						Usually	Usually	Rarely	Always	Always	Always	Never	Always	Never	none	none	No	no problem	Mixed Animal (Food and Companion Animals)	no	no	yes	no	no	no	Somewhat Satisfied	no	no	yes	no	no	Somewhat Comfortable	Very Comfortable	Very Comfortable	Very Comfortable	Not Applicable	Very Comfortable	Private Well	Private Well	Private Well	Eggs,Meat	yes	yes	no
No	no answer		no answer	no answer	no answer						Rarely	Rarely	Rarely	Rarely	Rarely	Usually	Never	Sometimes	Never	?	rats	No	considered not necessary	Mixed Animal (Food and Companion Animals)	no	no	yes	no	no	no	Not Applicable	no	no	no	no	yes	Not Applicable	Not Applicable	Not Applicable	Not Applicable	Not Applicable	Very Comfortable	Private Well	Private Well	Private Well	Eggs	no	yes	no
Yes											Usually	Usually	Rarely	Never	Always	Always	Never	no answer	Always	none	none	No	no problem	Mixed Animal (Food and Companion Animals)	no	no	yes	no	no	no	Very Satisfied	no	no	no	yes	no	Very Comfortable	Very Comfortable	Very Comfortable	Very Comfortable	Very Uncomfortable	Somewhat Comfortable	Private Well	Private Well	Private Well	Eggs	no	yes	no
Yes	yes				yes						Always	Always	Usually	no answer	Rarely	Always	Never	Sometimes	Never	none	none	No	no problem	Mixed Animal (Food and Companion Animals)	no	no	yes	no	no	no	Very Satisfied	no	no	no	yes	no	Not Applicable	Not Applicable	Not Applicable	Somewhat Comfortable	Not Applicable	Not Applicable	Municipal Water	Municipal Water	Municipal Water	no answer	no answer	no answer	no answer
Yes	yes		yes								Usually	Usually	Usually	Rarely	Sometimes	Usually	Usually	Sometimes	Usually	poultry	digestive	No	cost/poultry	None of these	no	no	no	no	no	yes	Not Very Satisfied	no	yes	no	no	no	Uncomfortable	Somewhat Comfortable	Very Comfortable	Very Comfortable	Not Applicable	Very Comfortable	Private Well	Private Well	no answer	Eggs,Meat	yes	yes	no
Yes							yes				Always	Always	Rarely	Rarely	Always	Always	Always	Always	Never	none	none	No	no problem	None of these	no	no	no	no	no	yes	Very Satisfied	no	no	no	yes	no	Not Applicable	Very Uncomfortable	Very Comfortable	Very Comfortable	Not Applicable	Somewhat Comfortable	Private Well	Private Well	Private Well	Eggs,Meat	yes	yes	no
Yes											Usually	Always	Usually	Never	Always	Always	Never	Always	Rarely	cattle	digestive	Yes	yes vet	Food Animal Predominantly	no	no	no	yes	no	no	Very Satisfied	no	no	no	yes	no	Not Applicable	Very Comfortable	Very Comfortable	Very Comfortable	Not Applicable	Very Comfortable	Private Well	Surface Water	Surface Water	Eggs,Meat	yes	yes	no
Yes	yes										Always	no answer	Usually	Sometimes	Always	Always	Never	Always	Never	poultry	digestive	No	considered not necessary	Companion Animal Only	yes	no	no	no	no	no	Not Applicable	no	no	no	no	yes	Very Comfortable	Very Comfortable	Very Comfortable	Very Comfortable	Very Uncomfortable	Somewhat Comfortable	Private Well	Private Well	Private Well	no answer	no answer	no answer	no answer
Yes											Always	Always	Sometimes	no answer	Never	Always	Never	Always	Never	none	none	no answer	no problem	Companion Animal Predominantly	no	yes	no	no	no	no	Somewhat Satisfied	no	no	yes	no	no	Not Applicable	Not Applicable	Not Applicable	Not Applicable	Not Applicable	Not Applicable	Municipal Water	Municipal Water	no answer	no answer	no answer	no answer	no answer
No											Always	no answer	Never	Rarely	Usually	Always	Never	Rarely	Never	?	ectoparasite	No	no answer	Companion Animal Predominantly	no	yes	no	no	no	no	Not Applicable	no	no	no	no	yes	Not Applicable	Not Applicable	Very Comfortable	Very Comfortable	Not Applicable	Very Comfortable	Private Well	no answer	no answer	Eggs	no	yes	no
Yes											Usually	Usually	Rarely	Never	Usually	Always	Never	Usually	Never	poultry	infectious	No	asked outside advice	Companion Animal Predominantly	no	yes	no	no	no	no	Very Satisfied	no	no	no	yes	no	Not Applicable	Somewhat Comfortable	Very Comfortable	Somewhat Comfortable	Uncomfortable	Not Applicable	Private Well	Private Well	Private Well	Eggs,Meat	yes	yes	no
Yes	yes										Never	Rarely	Always	Usually	Usually	Usually	Usually	Usually	Never	none	none	No	no problem	Companion Animal Predominantly	no	yes	no	no	no	no	Somewhat Satisfied	no	no	yes	no	no	Not Applicable	Very Uncomfortable	Uncomfortable	Somewhat Comfortable	Very Uncomfortable	Somewhat Comfortable	Private Well	no answer	no answer	no answer	no answer	no answer	no answer
Yes											Usually	Sometimes	Usually	Always	Always	Always	Never	Sometimes	Sometimes	?	?	No	no answer	Mixed Animal (Food and Companion Animals)	no	no	yes	no	no	no	Somewhat Satisfied	no	no	yes	no	no	Very Uncomfortable	Very Uncomfortable	Very Comfortable	Very Comfortable	Very Uncomfortable	Very Comfortable	Private Well	Private Well	Private Well	Eggs	no	yes	no
No											Always	Rarely	Never	Rarely	Always	Sometimes	Never	Always	Rarely	swine	natal	No	cost	Companion Animal Only	yes	no	no	no	no	no	Not Applicable	no	no	no	no	yes	Very Comfortable	Very Comfortable	Very Comfortable	Very Comfortable	Not Applicable	Not Applicable	Private Well	Private Well	Private Well	Meat	yes	no	no
Yes	yes		yes								Usually	no answer	Sometimes	Rarely	Sometimes	Usually	Never	Always	Never	?	died, unknown	No	died	no answer	no answer	no answer	no answer	no answer	no answer	no answer	no answer	no answer	no answer	no answer	no answer	no answer	Not Applicable	Not Applicable	Not Applicable	Not Applicable	Not Applicable	Very Comfortable	Municipal Water	Private Well	Municipal Water	Eggs,Meat	yes	yes	no
Yes	yes		yes	yes							Usually	Sometimes	Always	Rarely	Never	Sometimes	Never	Always	Never	cattle	mastitis	Yes	yes vet	Mixed Animal (Food and Companion Animals)	no	no	yes	no	no	no	Somewhat Satisfied	no	no	yes	no	no	Very Comfortable	Very Comfortable	Very Comfortable	Very Comfortable	Somewhat Comfortable	Very Comfortable	Private Well	Private Well	Private Well	no answer	no answer	no answer	no answer
Yes											Always	Never	Always	Never	Never	Always	Never	Always	Rarely	poultry	reproduction	No	died	Mixed Animal (Food and Companion Animals)	no	no	yes	no	no	no	Very Satisfied	no	no	no	yes	no	Not Applicable	Not Applicable	Very Comfortable	Very Comfortable	Not Applicable	Not Applicable	Private Well	Private Well	no answer	Eggs	no	yes	no
Yes											Usually	Sometimes	Usually	Always	Usually	Sometimes	Always	Usually	Never	sheep	grazing paralysis	No	cost	Food Animal Predominantly	no	no	no	yes	no	no	Very Satisfied	no	no	no	yes	no	Somewhat Comfortable	Very Comfortable	Very Comfortable	Very Comfortable	Not Applicable	Very Comfortable	Private Well	no answer	no answer	Milk and Dairy Products,Meat	yes	no	yes
Yes											Always	no answer	Sometimes	Never	Always	Always	Never	Always	Never	no answer	no answer	no answer	no answer (cull)	Mixed Animal (Food and Companion Animals)	no	no	yes	no	no	no	Very Satisfied	no	no	no	yes	no	Not Applicable	Very Comfortable	Very Comfortable	Very Comfortable	Not Applicable	Very Comfortable	Private Well	Private Well	Private Well	Eggs,Meat	yes	yes	no
Yes											Always	Always	Sometimes	Rarely	Usually	Always	Rarely	no answer	Never	no answer	no answer	no answer	no answer	Mixed Animal (Food and Companion Animals)	no	no	yes	no	no	no	Very Satisfied	no	no	no	yes	no	Not Applicable	Very Comfortable	Very Comfortable	Very Comfortable	Not Applicable	Very Comfortable	Private Well	Private Well	Private Well	no answer	no answer	no answer	no answer
Yes											Always	Usually	Never	Sometimes	Usually	Sometimes	Never	Always	Sometimes	poultry	unknown	No	cost/poultry	no answer	no answer	no answer	no answer	no answer	no answer	no answer	Not Applicable	no	no	no	no	yes	Not Applicable	Not Applicable	Not Applicable	Not Applicable	Not Applicable	Not Applicable	Municipal Water	Municipal Water	Municipal Water	Eggs	no	yes	no
Yes											Usually	Usually	Usually	Rarely	Usually	Usually	Never	Sometimes	Never	poultry	reproduction	No	considered not necessary	no answer	no answer	no answer	no answer	no answer	no answer	no answer	Not Applicable	no	no	no	no	yes	Not Applicable	Not Applicable	Somewhat Comfortable	Somewhat Comfortable	Very Uncomfortable	Somewhat Comfortable	Municipal Water	Municipal Water	Municipal Water	no answer	no answer	no answer	no answer
Yes	yes		yes								Sometimes	Rarely	Sometimes	Rarely	Always	Always	Never	Usually	Rarely	swine	infectious	No	died	Mixed Animal (Food and Companion Animals)	no	no	yes	no	no	no	Somewhat Satisfied	no	no	yes	no	no	Very Comfortable	Very Comfortable	Very Comfortable	Very Comfortable	Not Applicable	Not Applicable	Private Well	Private Well	Private Well	Meat	yes	no	no
No	no answer		no answer	no answer	no answer						no answer	no answer	no answer	no answer	Always	Always	no answer	Always	Always	no answer	no answer	no answer	no answer	no answer	no answer	no answer	no answer	no answer	no answer	no answer	no answer	no answer	no answer	no answer	no answer	no answer	no answer	no answer	no answer	no answer	no answer	no answer	Private Well	no answer	no answer	no answer	no answer	no answer	no answer
Yes	yes		yes								Rarely	Never	Rarely	Never	Never	Usually	Never	Usually	Never	?	trauma	No	self-managed	Mixed Animal (Food and Companion Animals)	no	no	yes	no	no	no	Somewhat Unsatisfied	yes	no	no	no	no	Not Applicable	Not Applicable	Somewhat Comfortable	Somewhat Comfortable	Not Applicable	Very Comfortable	Municipal Water	Municipal Water	Municipal Water	Eggs,Meat	yes	yes	no
Yes				yes							Sometimes	Sometimes	Always	Rarely	Always	Always	Never	Never	Never	?	infectious	Yes	yes vet	Mixed Animal (Food and Companion Animals)	no	no	yes	no	no	no	Not Very Satisfied	no	yes	no	no	no	Very Uncomfortable	Very Uncomfortable	Very Comfortable	Very Comfortable	Very Uncomfortable	Somewhat Comfortable	Private Well	Private Well	Private Well	Eggs,Value-added food products (e.g., cheese, smoked products)	no	yes	no
No	yes		yes								Usually	Sometimes	Usually	Always	Rarely	Usually	Never	Sometimes	Never	poultry	died, unknown	No	died	Companion Animal Predominantly	no	yes	no	no	no	no	Not Applicable	no	no	no	no	yes	Not Applicable	Not Applicable	Not Applicable	Very Uncomfortable	Not Applicable	Very Uncomfortable	Municipal Water	Private Well	Municipal Water	Eggs	no	yes	no
Yes											Sometimes	Sometimes	Never	Never	Usually	Always	Sometimes	Rarely	Rarely	goat	mastitis	No	self-managed	Mixed Animal (Food and Companion Animals)	no	no	yes	no	no	no	Very Satisfied	no	no	no	yes	no	Very Comfortable	Very Comfortable	Very Comfortable	Very Comfortable	Somewhat Comfortable	Very Comfortable	Other	Other	Other	Eggs,Milk and Dairy Products,Meat,Value-added food products (e.g., cheese, smoked products)	yes	yes	yes
No											Sometimes	no answer	Sometimes	Rarely	Always	Usually	Never	Sometimes	Never	poultry	locomotion	No	cost/poultry	no answer	no answer	no answer	no answer	no answer	no answer	no answer	no answer	no answer	no answer	no answer	no answer	no answer	Very Comfortable	Very Uncomfortable	Very Uncomfortable	Very Comfortable	Very Uncomfortable	Very Comfortable	Municipal Water	Municipal Water	Municipal Water	no answer	no answer	no answer	no answer
Yes	no answer		no answer	no answer	no answer						Sometimes	Sometimes	Rarely	Rarely	Always	Always	Never	Usually	Never	none	none	no answer	no problem	Mixed Animal (Food and Companion Animals)	no	no	yes	no	no	no	Somewhat Satisfied	no	no	yes	no	no	Uncomfortable	Very Comfortable	Very Comfortable	Very Comfortable	Not Applicable	Very Comfortable	Private Well	Private Well	Private Well	Eggs,Value-added food products (e.g., cheese, smoked products)	no	yes	no
Yes											Usually	Sometimes	Always	Never	Sometimes	Usually	Never	Never	Never	goat/swine	infectious	Yes	yes vet	Food Animal Only	no	no	no	no	yes	no	Very Satisfied	no	no	no	yes	no	Uncomfortable	Uncomfortable	Somewhat Comfortable	Very Comfortable	Not Applicable	Not Applicable	Private Well	Private Well	Private Well	Meat,Value-added food products (e.g., cheese, smoked products)	yes	no	no
No											Always	Never	Always	Rarely	Rarely	Always	Never	Never	Never	poultry	nutrition defficiency	No	cost/poultry	Companion Animal Only	yes	no	no	no	no	no	Not Very Satisfied,Not Applicable	no	yes	no	no	yes	Not Applicable	Not Applicable	Very Comfortable	Not Applicable	Not Applicable	Very Comfortable	Private Well	no answer	Private Well	Eggs	no	yes	no
Yes											Always	Always	Sometimes	Always	Never	Usually	Rarely	Usually	Always	poultry	trauma	No	cost/poultry + culled	Companion Animal Only	yes	no	no	no	no	no	Not Very Satisfied	no	yes	no	no	no	Very Comfortable	Very Comfortable	Very Comfortable	Very Comfortable	Very Comfortable	Very Comfortable	Surface Water	Surface Water	Other	Eggs,Milk and Dairy Products,Meat	yes	yes	yes
No	yes			yes							Sometimes	Sometimes	Usually	Sometimes	Sometimes	Usually	Always	Never	Never	goat	trauma	No	self-managed	no answer	no answer	no answer	no answer	no answer	no answer	no answer	no answer	no answer	no answer	no answer	no answer	no answer	Somewhat Comfortable	Somewhat Comfortable	Not Applicable	Very Comfortable	Not Applicable	Very Comfortable	Private Well	Private Well	Private Well	no answer	no answer	no answer	no answer
No											Always	Always	Never	Never	Always	Always	Never	Never	Never	poultry	reproduction	No	self-managed	Mixed Animal (Food and Companion Animals)	no	no	yes	no	no	no	Not Applicable	no	no	no	no	yes	Not Applicable	Not Applicable	Very Comfortable	Very Comfortable	Not Applicable	Very Comfortable	Municipal Water	Municipal Water	Municipal Water	no answer	no answer	no answer	no answer
No	yes		yes	yes							Sometimes	Never	Usually	Rarely	Never	Usually	Sometimes	Usually	Never	sheep	hoof rot	Yes	yes vet	no answer	no answer	no answer	no answer	no answer	no answer	no answer	Somewhat Unsatisfied	yes	no	no	no	no	Not Applicable	Not Applicable	Very Comfortable	Very Comfortable	Not Applicable	Not Applicable	Private Well	Private Well	Private Well	Meat	yes	no	no
Yes	yes		yes	yes	yes						Usually	no answer	Sometimes	Sometimes	Usually	Always	Rarely	Sometimes	Never	?	parasites	Yes	yes vet	Mixed Animal (Food and Companion Animals)	no	no	yes	no	no	no	Somewhat Satisfied	no	no	yes	no	no	Not Applicable	Not Applicable	Somewhat Comfortable	Somewhat Comfortable	Not Applicable	no answer	Municipal Water	Municipal Water	Municipal Water	Eggs	no	yes	no
No	yes		yes	yes	yes						no answer	no answer	no answer	no answer	no answer	no answer	no answer	no answer	no answer	no answer	no answer	no answer	no answer	no answer	no answer	no answer	no answer	no answer	no answer	no answer	no answer	no answer	no answer	no answer	no answer	no answer	Not Applicable	Not Applicable	Not Applicable	Not Applicable	Very Uncomfortable	Somewhat Comfortable	Municipal Water	Municipal Water	Municipal Water	no answer	no answer	no answer	no answer
No	yes										Always	no answer	Always	Usually	Sometimes	Usually	Never	Always	Never	poultry	respiratory	No	cost/poultry + self-managed	Companion Animal Predominantly	no	yes	no	no	no	no	Not Applicable	no	no	no	no	yes	Not Applicable	Not Applicable	Somewhat Comfortable	Somewhat Comfortable	Not Applicable	Very Comfortable	Municipal Water	Municipal Water	Municipal Water	Eggs	no	yes	no
Yes											Usually	Usually	Sometimes	Never	Usually	Always	Never	Usually	Never	?	infectious	No	self-managed	Mixed Animal (Food and Companion Animals)	no	no	yes	no	no	no	Very Satisfied	no	no	no	yes	no	Very Comfortable	Very Comfortable	Very Comfortable	Very Comfortable	Very Comfortable	Very Comfortable	Private Well	Private Well	no answer	Eggs,Milk and Dairy Products,Meat	yes	yes	yes
Yes											Always	Never	Always	Always	Sometimes	Usually	Never	Sometimes	Never	goat	tumor	Yes	yes vet	Food Animal Predominantly	no	no	no	yes	no	no	Very Satisfied	no	no	no	yes	no	Uncomfortable	Uncomfortable	Very Comfortable	Uncomfortable	Not Applicable	Not Applicable	Private Well	Other	Private Well	no answer	no answer	no answer	no answer
Yes										yes	Always	Usually	Usually	Rarely	Usually	Always	Never	Rarely	Never	?	infectious	No	self-managed	Mixed Animal (Food and Companion Animals)	no	no	yes	no	no	no	Very Satisfied	no	no	no	yes	no	Somewhat Comfortable	Very Comfortable	Very Comfortable	Very Comfortable	Not Applicable	Not Applicable	Private Well	Private Well	Private Well	no answer	no answer	no answer	no answer
Yes	no answer		no answer	no answer	no answer						Always	Sometimes	Usually	Sometimes	Usually	Usually	Never	Never	Never	?	infectious	Yes	yes vet	Mixed Animal (Food and Companion Animals)	no	no	yes	no	no	no	Somewhat Satisfied	no	no	yes	no	no	Somewhat Comfortable	Not Applicable	Very Comfortable	Very Comfortable	Not Applicable	Not Applicable	Private Well	Private Well	Private Well	Meat	yes	no	no
Yes											Always	Usually	Sometimes	Always	Always	Always	Never	Always	Rarely	goat	reproduction	Yes	yes vet	Food Animal Predominantly	no	no	no	yes	no	no	Very Satisfied	no	no	no	yes	no	Very Comfortable	Very Comfortable	Very Comfortable	Very Comfortable	Very Comfortable	Very Comfortable	Private Well	Private Well	Private Well	Eggs,Meat	yes	yes	no
Yes	yes	yes									Always	Usually	Sometimes	Sometimes	Rarely	Usually	Never	Sometimes	Never	?	infectious	No	self-managed	Mixed Animal (Food and Companion Animals)	no	no	yes	no	no	no	Very Satisfied	no	no	no	yes	no	Very Comfortable	Very Comfortable	Very Comfortable	Very Comfortable	Very Uncomfortable	Very Comfortable	Private Well	Private Well	Surface Water	Eggs	no	yes	no
Yes											Always	Never	Usually	Never	Rarely	Always	Never	Always	Never	?	hoof rot	No	self-managed	None of these	no	no	no	no	no	yes	Very Satisfied	no	no	no	yes	no	Very Uncomfortable	Very Uncomfortable	Very Comfortable	Not Applicable	Not Applicable	Very Comfortable	Private Well	Private Well	Private Well	Eggs	no	yes	no
Yes	yes		yes								Always	Always	Usually	Rarely	Always	Always	Never	Usually	Sometimes	?	trauma	No	no answer	Mixed Animal (Food and Companion Animals)	no	no	yes	no	no	no	Very Satisfied	no	no	no	yes	no	Very Uncomfortable	Very Uncomfortable	Uncomfortable	Very Comfortable	Not Applicable	Somewhat Comfortable	Municipal Water	Municipal Water	Other	no answer	no answer	no answer	no answer
Yes	yes			yes							Usually	Sometimes	Rarely	Rarely	Sometimes	Usually	Never	Sometimes	Rarely	?	absess	No	self-managed	Food Animal Only	no	no	no	no	yes	no	Somewhat Satisfied	no	no	yes	no	no	Very Comfortable	Very Comfortable	Very Comfortable	Very Comfortable	Not Applicable	Not Applicable	Municipal Water	Municipal Water	Municipal Water	Eggs	no	yes	no
Yes											Usually	Usually	Sometimes	Never	Sometimes	Always	Never	Always	Never	goat	locomotion	No	not available	Mixed Animal (Food and Companion Animals)	no	no	yes	no	no	no	Somewhat Unsatisfied	yes	no	no	no	no	Very Comfortable	Very Comfortable	Very Comfortable	Very Comfortable	Not Applicable	Not Applicable	Private Well	Private Well	Private Well	no answer	no answer	no answer	no answer
Yes	yes										Always	Always	Sometimes	Sometimes	Sometimes	Always	Never	Usually	Never	goat	trauma	Yes	yes vet	Mixed Animal (Food and Companion Animals)	no	no	yes	no	no	no	Not Very Satisfied	no	yes	no	no	no	Very Uncomfortable	Uncomfortable	Somewhat Comfortable	Somewhat Comfortable	Very Uncomfortable	Very Uncomfortable	Private Well	Surface Water	Private Well	Eggs	no	yes	no
Yes											Never	Never	Always	Usually	Sometimes	Never	Never	Usually	Never	poultry	infectious	no answer	no answer	Food Animal Predominantly	no	no	no	yes	no	no	Very Satisfied	no	no	no	yes	no	Very Uncomfortable	Somewhat Comfortable	Somewhat Comfortable	Very Comfortable	Very Uncomfortable	Somewhat Comfortable	Private Well	Private Well	Private Well	no answer	no answer	no answer	no answer
Yes											Always	Always	Sometimes	Rarely	Usually	Always	Never	Usually	Never	ruminant	digestive	Yes	yes vet	Mixed Animal (Food and Companion Animals)	no	no	yes	no	no	no	Very Satisfied	no	no	no	yes	no	Very Uncomfortable	Very Uncomfortable	Very Comfortable	Very Comfortable	Not Applicable	Not Applicable	Municipal Water	Municipal Water	Municipal Water	no answer	no answer	no answer	no answer
Yes	yes				yes						Usually	Usually	Rarely	Never	Sometimes	no answer	Always	Always	Never	none	none	no answer	no problem	Mixed Animal (Food and Companion Animals)	no	no	yes	no	no	no	Somewhat Unsatisfied	yes	no	no	no	no	Very Uncomfortable	Very Comfortable	Very Comfortable	Very Comfortable	Not Applicable	Not Applicable	Private Well	Private Well	Private Well	no answer	no answer	no answer	no answer
Yes											Always	Usually	Sometimes	Rarely	Always	Usually	Never	Sometimes	Rarely	?	respiratory	No	self-managed	Food Animal Only	no	no	no	no	yes	no	Very Satisfied	no	no	no	yes	no	Somewhat Comfortable	Very Comfortable	Very Comfortable	Very Comfortable	Not Applicable	Not Applicable	Private Well	Surface Water	Private Well	no answer	no answer	no answer	no answer
Yes											Always	Sometimes	Sometimes	Rarely	Always	Always	Sometimes	Usually	Usually	?	?	Yes	yes vet	Mixed Animal (Food and Companion Animals)	no	no	yes	no	no	no	Very Satisfied	no	no	no	yes	no	Uncomfortable	Somewhat Comfortable	Very Comfortable	Very Comfortable	Uncomfortable	Somewhat Comfortable	Municipal Water	no answer	no answer	Eggs,Meat	yes	yes	no
Yes											Always	Always	Rarely	Never	Always	Always	Rarely	Usually	Rarely	none	none	no answer	no problem	Mixed Animal (Food and Companion Animals)	no	no	yes	no	no	no	Very Satisfied	no	no	no	yes	no	Somewhat Comfortable	Somewhat Comfortable	Very Comfortable	Very Comfortable	Somewhat Comfortable	Somewhat Comfortable	Private Well	Surface Water	Municipal Water	Eggs,Meat	yes	yes	no
Yes	no answer		no answer	no answer	no answer						Usually	Usually	Usually	Rarely	Sometimes	Usually	Rarely	Rarely	Rarely	?	trauma	No	self-managed	Mixed Animal (Food and Companion Animals)	no	no	yes	no	no	no	Very Satisfied	no	no	no	yes	no	Very Comfortable	Very Comfortable	Very Comfortable	Very Comfortable	Not Applicable	Not Applicable	Private Well	Private Well	Private Well	no answer	no answer	no answer	no answer
Yes	yes		yes								Sometimes	Sometimes	Always	Never	Never	Always	Never	Never	Never	none	none	no answer	no problem	Food Animal Predominantly	no	no	no	yes	no	no	Not Applicable	no	no	no	no	yes	Very Uncomfortable	Uncomfortable	Very Comfortable	Somewhat Comfortable	Very Uncomfortable	Uncomfortable	Other	no answer	no answer	no answer	no answer	no answer	no answer
Yes											Usually	Sometimes	Usually	Sometimes	Rarely	Usually	Never	Sometimes	Never	?	hoof rot	Yes	yes vet	Companion Animal Predominantly,Companion Animal Only	yes	yes	no	no	no	no	Very Satisfied	no	no	no	yes	no	Very Comfortable	Very Comfortable	Very Comfortable	Very Comfortable	Not Applicable	Not Applicable	Private Well	Private Well	Private Well	Meat	yes	no	no
No											Rarely	Rarely	Usually	Never	Usually	Always	Never	Always	Never	?	infectious	Yes	yes vet	Food Animal Predominantly	no	no	no	yes	no	no	Very Satisfied	no	no	no	yes	no	Very Comfortable	Very Comfortable	Very Comfortable	Very Comfortable	no answer	Very Comfortable	Private Well	no answer	Private Well	no answer	no answer	no answer	no answer
Yes											Always	Sometimes	no answer	no answer	no answer	no answer	no answer	no answer	no answer	no answer	no answer	no answer	no answer	no answer	no answer	no answer	no answer	no answer	no answer	no answer	no answer	no answer	no answer	no answer	no answer	no answer	no answer	no answer	no answer	no answer	no answer	no answer	no answer	no answer	no answer	no answer	no answer	no answer	no answer
Yes											Usually	Rarely	Usually	Sometimes	Sometimes	Usually	Never	Sometimes	Rarely	poultry	died, unknown	Yes	yes vet	Mixed Animal (Food and Companion Animals)	no	no	yes	no	no	no	Somewhat Satisfied	no	no	yes	no	no	Somewhat Comfortable	Very Comfortable	Very Comfortable	Very Comfortable	Uncomfortable	Somewhat Comfortable	Private Well	Private Well	Private Well	Eggs,Milk and Dairy Products	no	yes	yes
Yes											Usually	Sometimes	Sometimes	Rarely	Usually	Usually	Sometimes	Sometimes	Never	?	mastitis	Yes	yes vet	Food Animal Predominantly	no	no	no	yes	no	no	Very Satisfied	no	no	no	yes	no	Very Comfortable	Very Comfortable	Very Comfortable	Very Comfortable	no answer	no answer	Private Well	Surface Water	no answer	no answer	no answer	no answer	no answer
Yes	yes										Usually	no answer	Usually	Always	Sometimes	Always	Never	Usually	Sometimes	poultry	ectoparasite	No	self-managed	Mixed Animal (Food and Companion Animals)	no	no	yes	no	no	no	Very Satisfied	no	no	no	yes	no	Not Applicable	Not Applicable	Not Applicable	Very Comfortable	Not Applicable	Very Comfortable	Private Well	Private Well	Private Well	Eggs,Meat	yes	yes	no
No	yes		yes								Sometimes	Sometimes	Sometimes	Sometimes	Sometimes	Sometimes	Never	Always	Rarely	none	none	no answer	no problem	no answer	no answer	no answer	no answer	no answer	no answer	no answer	Not Applicable	no	no	no	no	yes	Somewhat Comfortable	Somewhat Comfortable	Somewhat Comfortable	Somewhat Comfortable	Somewhat Comfortable	Somewhat Comfortable	Municipal Water	Municipal Water	Municipal Water	Eggs	no	yes	no
Yes											Always	Usually	Usually	Usually	Always	Always	Never	Always	Sometimes	horse/poultry	birth/died, uknown	Yes	yes vet/no poultry	Mixed Animal (Food and Companion Animals)	no	no	yes	no	no	no	Very Satisfied	no	no	no	yes	no	Very Comfortable	Very Comfortable	Very Comfortable	Very Comfortable	Very Uncomfortable	Very Comfortable	Private Well	Private Well	no answer	Eggs,Meat	yes	yes	no
Yes	yes	yes	yes	yes	yes						Sometimes	Never	Sometimes	Sometimes	Sometimes	Sometimes	Sometimes	Usually	Never	swine	respiratory	Yes	yes vet	Food Animal Only	no	no	no	no	yes	no	Very Satisfied	no	no	no	yes	no	Not Applicable	Somewhat Comfortable	Very Comfortable	Very Comfortable	Not Applicable	Very Comfortable	Private Well	Private Well	Private Well	Eggs,Meat,Value-added food products (e.g., cheese, smoked products)	yes	yes	no
Yes											Usually	Rarely	Usually	Sometimes	Rarely	Always	Never	Usually	Sometimes	?	hoof rot	No	self-managed	None of these	no	no	no	no	no	yes	Very Satisfied	no	no	no	yes	no	Not Applicable	Somewhat Comfortable	Very Comfortable	Very Comfortable	Not Applicable	Not Applicable	Municipal Water	Municipal Water	Surface Water	Eggs,Meat	yes	yes	no
Yes	yes			yes							Usually	Sometimes	Usually	Rarely	Usually	Usually	Never	Sometimes	Rarely	rabbit	infectious	Yes	yes vet	Companion Animal Only	yes	no	no	no	no	no	Not Very Satisfied	no	yes	no	no	no	Very Uncomfortable	Uncomfortable	Very Uncomfortable	Very Comfortable	Not Applicable	Very Comfortable	Other	Private Well	Private Well	Eggs	no	yes	no
Yes	yes			yes							Sometimes	Rarely	Rarely	Always	Usually	Sometimes	Never	Usually	Never	poultry	infectious	No	self-managed	Mixed Animal (Food and Companion Animals)	no	no	yes	no	no	no	Very Satisfied	no	no	no	yes	no	Not Applicable	Very Comfortable	Very Comfortable	Very Comfortable	Not Applicable	Very Comfortable	Municipal Water	Municipal Water	Municipal Water	Meat	yes	no	no
Yes											Always	Usually	Always	Usually	Sometimes	Always	Never	Usually	Rarely	poultry	neuro	No	cost/poultry	Companion Animal Predominantly	no	yes	no	no	no	no	Somewhat Unsatisfied	yes	no	no	no	no	Not Applicable	Very Comfortable	Very Comfortable	Very Comfortable	Not Applicable	Very Comfortable	Municipal Water	Municipal Water	Other	Eggs	no	yes	no
Yes	yes										Rarely	Rarely	Sometimes	Rarely	Rarely	Rarely	Never	Sometimes	Never	goat	hoof rot	Yes	yes vet	Food Animal Predominantly	no	no	no	yes	no	no	Somewhat Satisfied	no	no	yes	no	no	Not Applicable	Very Uncomfortable	Somewhat Comfortable	Somewhat Comfortable	Not Applicable	Somewhat Comfortable	Private Well	Private Well	Private Well	Eggs,Meat	yes	yes	no
No				yes							Sometimes	Always	Sometimes	Rarely	Always	Always	Rarely	Never	Never	poultry	unknown	No	no answer	Companion Animal Predominantly	no	yes	no	no	no	no	Somewhat Satisfied	no	no	yes	no	no	Not Applicable	Not Applicable	Not Applicable	Not Applicable	Not Applicable	Not Applicable	Private Well	Private Well	Private Well	Eggs	no	yes	no
Yes	yes		yes								Always	Rarely	Sometimes	Always	Always	Usually	Never	Sometimes	Rarely	?	died, unknown	No	died	Mixed Animal (Food and Companion Animals)	no	no	yes	no	no	no	Somewhat Satisfied	no	no	yes	no	no	Uncomfortable	Somewhat Comfortable	Somewhat Comfortable	Somewhat Comfortable	Very Uncomfortable	Very Comfortable	Private Well	Surface Water	no answer	Eggs,Milk and Dairy Products,Meat	yes	yes	yes
Yes											Usually	Usually	Always	Always	Sometimes	Usually	Never	Always	Sometimes	sheep	repro, hoof rot	Yes	yes vet	Mixed Animal (Food and Companion Animals)	no	no	yes	no	no	no	Somewhat Satisfied	no	no	yes	no	no	Very Comfortable	Very Comfortable	Very Comfortable	Very Comfortable	Not Applicable	Very Comfortable	Private Well	Surface Water	no answer	Meat	yes	no	no
No	no answer		no answer	no answer	no answer						Usually	no answer	Rarely	Rarely	Always	Always	Never	Sometimes	Sometimes	poultry	unknown	No	vet couldn't solve	no answer	no answer	no answer	no answer	no answer	no answer	no answer	no answer	no answer	no answer	no answer	no answer	no answer	Not Applicable	Not Applicable	Not Applicable	Not Applicable	Not Applicable	Not Applicable	Private Well	Private Well	no answer	Eggs,Meat	yes	yes	no
No					yes						Always	Always	Usually	Rarely	Usually	Always	Sometimes	Always	Sometimes	poultry	infectious, parasites	No	died/self managed	Companion Animal Predominantly	no	yes	no	no	no	no	Not Applicable	no	no	no	no	yes	Uncomfortable	Not Applicable	Somewhat Comfortable	Very Comfortable	Uncomfortable	Uncomfortable	Municipal Water	Municipal Water	Municipal Water	Eggs,Milk and Dairy Products,Meat,Value-added food products (e.g., cheese, smoked products)	yes	yes	yes
Yes	yes										Never	Never	Always	Sometimes	Never	Never	Never	Never	Never	goat	hoof rot	No	self-managed	Mixed Animal (Food and Companion Animals)	no	no	yes	no	no	no	Very Satisfied	no	no	no	yes	no	Very Uncomfortable	Somewhat Comfortable	Somewhat Comfortable	Somewhat Comfortable	Very Uncomfortable	Somewhat Comfortable	Private Well	Private Well	Private Well	Eggs	no	yes	no
Yes											Sometimes	Never	Usually	Never	Sometimes	Usually	Never	Usually	Rarely	goat	trauma	No	self-managed	Mixed Animal (Food and Companion Animals)	no	no	yes	no	no	no	Somewhat Satisfied	no	no	yes	no	no	Somewhat Comfortable	Very Comfortable	Very Comfortable	Very Comfortable	Not Applicable	Very Comfortable	Municipal Water	no answer	Municipal Water	Eggs,Milk and Dairy Products,Meat	yes	yes	yes
No	yes		yes					yes			Sometimes	Rarely	Sometimes	Always	Sometimes	Always	Never	Sometimes	Sometimes	poultry	died, unknown	No	cost/poultry	Companion Animal Predominantly	no	yes	no	no	no	no	Not Applicable	no	no	no	no	yes	Not Applicable	Not Applicable	Very Comfortable	Very Comfortable	Very Uncomfortable	Somewhat Comfortable	Private Well	Private Well	no answer	Eggs,Meat	yes	yes	no
Yes											Usually	Rarely	Usually	Usually	Usually	Usually	Always	Always	Sometimes	cattle	infectious	No	self-managed	Mixed Animal (Food and Companion Animals)	no	no	yes	no	no	no	Very Satisfied	no	no	no	yes	no	Very Comfortable	Very Comfortable	Very Comfortable	Very Comfortable	Not Applicable	Very Comfortable	Private Well	Surface Water	Private Well	Eggs,Meat,Value-added food products (e.g., cheese, smoked products)	yes	yes	no
No	yes			yes							Usually	Usually	Usually	Rarely	Sometimes	Always	Sometimes	Sometimes	Sometimes	poultry	ectoparasite	No	culled/self-managed	None of these	no	no	no	no	no	yes	Not Applicable	no	no	no	no	yes	Not Applicable	Not Applicable	Not Applicable	Somewhat Comfortable	Not Applicable	Very Comfortable	Private Well	Private Well	Private Well	Eggs,Meat	yes	yes	no
No	yes		yes								Usually	Usually	Rarely	Always	Usually	Usually	Rarely	Always	Rarely	?	water-shortage?	No	self-managed	Companion Animal Predominantly	no	yes	no	no	no	no	Somewhat Unsatisfied	yes	no	no	no	no	Not Applicable	Not Applicable	Very Comfortable	Very Comfortable	Very Comfortable	Very Comfortable	Municipal Water	Municipal Water	Municipal Water	Eggs	no	yes	no
Yes	yes			yes							Sometimes	Rarely	Usually	Sometimes	Sometimes	Usually	Never	Usually	Rarely	?	respiratory	No	self-managed	Mixed Animal (Food and Companion Animals)	no	no	yes	no	no	no	Somewhat Satisfied	no	no	yes	no	no	Very Comfortable	Very Comfortable	Very Comfortable	Very Comfortable	Very Comfortable	Very Comfortable	Municipal Water	Municipal Water	Municipal Water	Eggs,Milk and Dairy Products,Meat	yes	yes	yes
Yes											Always	Sometimes	Usually	Rarely	Sometimes	Always	Never	Usually	Sometimes	?	natal	Yes	yes vet	Mixed Animal (Food and Companion Animals)	no	no	yes	no	no	no	Very Satisfied	no	no	no	yes	no	Somewhat Comfortable	Somewhat Comfortable	Very Comfortable	Very Comfortable	Not Applicable	Very Comfortable	Private Well	Private Well	Private Well	Eggs,Meat	yes	yes	no
No											Always	Always	Sometimes	Rarely	Always	Always	Never	Always	Never	goat	natal	No	cull/no time	no answer	no answer	no answer	no answer	no answer	no answer	no answer	Not Applicable	no	no	no	no	yes	Not Applicable	Very Comfortable	Very Comfortable	Very Comfortable	Not Applicable	Very Comfortable	Private Well	Private Well	Private Well	Milk and Dairy Products,Value-added food products (e.g., cheese, smoked products)	no	no	yes
Yes				yes							Rarely	Never	Usually	Rarely	Usually	Usually	Never	Usually	Never	goat	natal	No	not available	Food Animal Predominantly	no	no	no	yes	no	no	Somewhat Unsatisfied	yes	no	no	no	no	Very Comfortable	Very Comfortable	Very Comfortable	Very Comfortable	Not Applicable	Not Applicable	Private Well	Private Well	Surface Water	Meat	yes	no	no
Yes					yes						Always	Always	Sometimes	Rarely	Sometimes	Always	Never	Usually	Sometimes	none	none	no answer	no problem	Mixed Animal (Food and Companion Animals)	no	no	yes	no	no	no	Very Satisfied	no	no	no	yes	no	Somewhat Comfortable	Very Comfortable	Very Comfortable	Somewhat Comfortable	Somewhat Comfortable	Very Comfortable	Surface Water	Surface Water	Private Well	Eggs,Meat	yes	yes	no
Yes											Always	no answer	Usually	Always	Never	Rarely	Never	Never	Sometimes	?	infectious	No	considered not necessary	Mixed Animal (Food and Companion Animals)	no	no	yes	no	no	no	Very Satisfied	no	no	no	yes	no	Very Comfortable	Very Comfortable	Very Comfortable	Very Comfortable	no answer	no answer	Private Well	no answer	no answer	Meat	yes	no	no
Yes	no answer		no answer	no answer	no answer						Sometimes	Sometimes	Usually	Usually	Sometimes	Usually	Never	Sometimes	Never	?	nutrition defficiency	Yes	yes vet	Food Animal Only	no	no	no	no	yes	no	Very Satisfied	no	no	no	yes	no	Somewhat Comfortable	Very Comfortable	Very Comfortable	Very Comfortable	Not Applicable	Not Applicable	Other	Other	Other	Eggs,Meat	yes	yes	no
Yes											Usually	Never	Sometimes	Sometimes	Sometimes	Usually	Never	Rarely	Rarely	goat	mastitis	Yes	yes vet	Food Animal Predominantly	no	no	no	yes	no	no	Very Satisfied	no	no	no	yes	no	Very Comfortable	Very Comfortable	Very Comfortable	Very Comfortable	Not Applicable	Not Applicable	Private Well	Private Well	Private Well	Meat	yes	no	no
Yes											Usually	Always	Sometimes	Usually	Always	Always	Never	Sometimes	Sometimes	?	hoof rot	No	considered not necessary	Mixed Animal (Food and Companion Animals)	no	no	yes	no	no	no	Somewhat Satisfied	no	no	yes	no	no	Very Comfortable	Very Comfortable	Very Comfortable	Very Comfortable	Not Applicable	Very Comfortable	Municipal Water	Municipal Water	Municipal Water	Eggs,Meat	yes	yes	no
Yes											Always	Sometimes	Usually	Usually	Rarely	Always	Rarely	Usually	Usually	?	?	No	self-managed	Mixed Animal (Food and Companion Animals)	no	no	yes	no	no	no	Very Satisfied	no	no	no	yes	no	Very Comfortable	Very Comfortable	Very Comfortable	Very Comfortable	Not Applicable	Not Applicable	Private Well	Private Well	no answer	Meat	yes	no	no
No											Never	Never	Always	Always	Never	Never	Never	Never	Never	poultry	died, unknown	No	died	None of these	no	no	no	no	no	yes	Not Applicable	no	no	no	no	yes	Not Applicable	Not Applicable	Somewhat Comfortable	Somewhat Comfortable	Not Applicable	Somewhat Comfortable	Municipal Water	Municipal Water	Municipal Water	Eggs,Meat	yes	yes	no
No											Always	no answer	Usually	Always	Always	Always	Never	Usually	Never	?	died, old	No	no answer	Mixed Animal (Food and Companion Animals)	no	no	yes	no	no	no	Very Satisfied	no	no	no	yes	no	Very Uncomfortable	Very Uncomfortable	Uncomfortable	Very Uncomfortable	Very Uncomfortable	Very Uncomfortable	Municipal Water	Municipal Water	no answer	Eggs	no	yes	no
Yes	yes		yes	yes	yes						Usually	no answer	Always	Always	Sometimes	Usually	Rarely	Always	Rarely	swine, rabbit	infectious	Yes	yes vet	Food Animal Only	no	no	no	no	yes	no	Very Satisfied	no	no	no	yes	no	Not Applicable	Very Comfortable	Very Comfortable	Very Comfortable	Not Applicable	Very Comfortable	Other	Surface Water	Other	Meat	yes	no	no
Yes	yes										Always	Rarely	Usually	Always	Sometimes	Usually	Rarely	Usually	Rarely	no answer	no answer	no answer	no answer	Mixed Animal (Food and Companion Animals)	no	no	yes	no	no	no	Very Satisfied	no	no	no	yes	no	Somewhat Comfortable	Very Comfortable	Uncomfortable	Very Comfortable	Not Applicable	Very Comfortable	Private Well	Private Well	Private Well	Eggs	no	yes	no
Yes	yes	yes									Usually	Sometimes	Always	Rarely	Usually	Always	Never	Usually	Rarely	sheep	died, unknown	Yes	yes vet	Mixed Animal (Food and Companion Animals)	no	no	yes	no	no	no	Very Satisfied	no	no	no	yes	no	Not Applicable	Not Applicable	Very Comfortable	Very Comfortable	Not Applicable	Very Comfortable	Private Well	Private Well	Private Well	Meat	yes	no	no
No											no answer	no answer	Rarely	Usually	Never	Always	Never	Always	Never	poultry	unknown	No		Companion Animal Only	yes	no	no	no	no	no	Not Applicable	no	no	no	no	yes	Not Applicable	Not Applicable	Not Applicable	Not Applicable	Not Applicable	Not Applicable	Private Well	Private Well	Private Well	Eggs	no	yes	no
Yes	yes										Always	Sometimes	Always	Sometimes	Sometimes	Sometimes	Never	Always	Sometimes	everything	everything	Yes	yes vet	Food Animal Predominantly	no	no	no	yes	no	no	Very Satisfied,Somewhat Satisfied	no	no	yes	yes	no	Not Applicable	Very Comfortable	Very Comfortable	Very Comfortable	Not Applicable	Not Applicable	Private Well	Private Well	Private Well	Eggs,Meat,Value-added food products (e.g., cheese, smoked products)	yes	yes	no
Yes											Always	Always	Sometimes	Sometimes	Usually	Always	Never	Never	Rarely	poultry	infectious	Yes	yes vet	Mixed Animal (Food and Companion Animals)	no	no	yes	no	no	no	Somewhat Satisfied	no	no	yes	no	no	Not Applicable	Somewhat Comfortable	Very Comfortable	Very Comfortable	Very Uncomfortable	Very Comfortable	Private Well	Private Well	Surface Water	Eggs,Meat	yes	yes	no
Yes	no answer		no answer	no answer	no answer						Always	Always	Sometimes	Rarely	Always	Always	Never	Sometimes	Rarely	goat	mastitis	Yes	yes vet	Mixed Animal (Food and Companion Animals)	no	no	yes	no	no	no	Somewhat Satisfied	no	no	yes	no	no	Somewhat Comfortable	Very Comfortable	Very Comfortable	Very Comfortable	Not Applicable	Not Applicable	Municipal Water	Other	Municipal Water	no answer	no answer	no answer	no answer
No											Always	Always	Rarely	Sometimes	Usually	Always	Never	Usually	Rarely	none	none	No	no problem	Companion Animal Only	yes	no	no	no	no	no	Not Applicable	no	no	no	no	yes	Not Applicable	Not Applicable	Somewhat Comfortable	Not Applicable	Not Applicable	Not Applicable	Private Well	Private Well	Private Well	Eggs,Meat	yes	yes	no
Yes	yes										Always	Never	Usually	Usually	Sometimes	Always	no answer	Always	Rarely	cattle	infectious	Yes	yes vet	Mixed Animal (Food and Companion Animals)	no	no	yes	no	no	no	Very Satisfied	no	no	no	yes	no	Very Comfortable	Very Comfortable	Very Comfortable	Very Comfortable	Not Applicable	Not Applicable	Private Well	Private Well	Private Well	Eggs,Milk and Dairy Products,Meat	yes	yes	yes
Yes											Never	Never	Sometimes	Always	Never	Usually	Never	Rarely	Never	poultry	infectious	No	cost/poultry	Mixed Animal (Food and Companion Animals)	no	no	yes	no	no	no	Very Satisfied	no	no	no	yes	no	Not Applicable	Somewhat Comfortable	Somewhat Comfortable	Somewhat Comfortable	Not Applicable	Very Comfortable	Private Well	Private Well	no answer	Eggs,Meat	yes	yes	no
Yes	yes										Rarely	Rarely	Sometimes	Always	Usually	Usually	Never	Never	Never	?	infectious	No	self-managed	Mixed Animal (Food and Companion Animals)	no	no	yes	no	no	no	Somewhat Satisfied	no	no	yes	no	no	Somewhat Comfortable	Somewhat Comfortable	Somewhat Comfortable	Somewhat Comfortable	Not Applicable	Not Applicable	Private Well	Private Well	no answer	no answer	no answer	no answer	no answer
no answer	no answer		no answer	no answer	no answer						no answer	no answer	no answer	no answer	no answer	no answer	no answer	no answer	no answer	no answer	no answer	no answer	no answer	no answer	no answer	no answer	no answer	no answer	no answer	no answer	no answer	no answer	no answer	no answer	no answer	no answer	no answer	no answer	no answer	no answer	no answer	no answer	no answer	no answer	no answer	no answer	no answer	no answer	no answer
Yes											Usually	Usually	Usually	Usually	Never	Always	Sometimes	Rarely	Usually	?	grazing paralysis	No	self-managed	Food Animal Predominantly	no	no	no	yes	no	no	Very Satisfied	no	no	no	yes	no	Not Applicable	Somewhat Comfortable	Very Comfortable	Very Comfortable	Not Applicable	Not Applicable	Private Well	Private Well	Private Well	Meat	yes	no	no
Yes	yes										Always	Always	Usually	Usually	Always	Always	Never	Sometimes	Usually	horse	locomotion	Yes	yes vet	Companion Animal Predominantly	no	yes	no	no	no	no	Very Satisfied	no	no	no	yes	no	Not Applicable	Not Applicable	Very Comfortable	Very Comfortable	Not Applicable	Not Applicable	Private Well	no answer	no answer	no answer	no answer	no answer	no answer
Yes											Usually	Rarely	Sometimes	Rarely	Usually	Always	Never	Sometimes	Never	sheep	reproduction	Yes	yes vet	Food Animal Predominantly	no	no	no	yes	no	no	Very Satisfied	no	no	no	yes	no	Somewhat Comfortable	Very Comfortable	Very Comfortable	Very Comfortable	Not Applicable	Not Applicable	Private Well	Private Well	Private Well	Milk and Dairy Products,Meat,Value-added food products (e.g., cheese, smoked products)	yes	no	yes
Yes											Always	Always	Sometimes	Always	Sometimes	Always	Never	Always	Never	goat	natal	No	self-managed	Mixed Animal (Food and Companion Animals)	no	no	yes	no	no	no	Very Satisfied	no	no	no	yes	no	Very Comfortable	Very Comfortable	Very Comfortable	Very Comfortable	Not Applicable	Not Applicable	Private Well	Private Well	Private Well	Eggs,Meat	yes	yes	no
Yes	yes					yes					Rarely	Rarely	Rarely	Rarely	Never	Usually	Never	Always	Never	?	everything	No	self-managed	Food Animal Predominantly,Mixed Animal (Food and Companion Animals)	no	no	yes	yes	no	no	Very Satisfied	no	no	no	yes	no	Very Uncomfortable	Very Comfortable	Very Comfortable	Very Comfortable	Not Applicable	Not Applicable	Private Well	Private Well	Private Well	Meat	yes	no	no
No	yes			yes							Always	Sometimes	Sometimes	Sometimes	Always	Always	Never	Always	Never	goat	natal	No	self-managed	Mixed Animal (Food and Companion Animals)	no	no	yes	no	no	no	Very Satisfied,Somewhat Satisfied	no	no	yes	yes	no	Very Uncomfortable	Very Uncomfortable	Very Comfortable	Very Comfortable	Very Uncomfortable	Uncomfortable	Private Well	Private Well	Private Well	Eggs	no	yes	no
No											Always	Always	Rarely	Always	Always	Always	Never	Rarely	Rarely	poultry	tumor, locomotion	No	cull/self-managed	Companion Animal Only	yes	no	no	no	no	no	Not Very Satisfied	no	yes	no	no	no	Very Uncomfortable	Somewhat Comfortable	Somewhat Comfortable	Somewhat Comfortable	Not Applicable	Uncomfortable	Municipal Water	Municipal Water	Municipal Water	Eggs	no	yes	no
No											Sometimes	Never	Always	Sometimes	Rarely	Sometimes	Never	Sometimes	Rarely	poultry	trauma	No	cull	Companion Animal Only	yes	no	no	no	no	no	Not Applicable	no	no	no	no	yes	Not Applicable	Not Applicable	Very Comfortable	Very Comfortable	Not Applicable	Very Comfortable	Municipal Water	Surface Water	Surface Water	no answer	no answer	no answer	no answer
Yes	yes		yes				yes				Always	Usually	Sometimes	Sometimes	Sometimes	Usually	Never	Sometimes	Rarely	poultry	died, old	No	cost/poultry	Companion Animal Predominantly	no	yes	no	no	no	no	Somewhat Satisfied	no	no	yes	no	no	Not Applicable	Not Applicable	Uncomfortable	Somewhat Comfortable	Uncomfortable	Very Comfortable	Municipal Water	Municipal Water	no answer	Eggs	no	yes	no
Yes	yes	yes	yes	yes				yes			Usually	Sometimes	Always	Rarely	Usually	Usually	Never	Always	Never	goat	parasites	No	self-managed	Food Animal Predominantly	no	no	no	yes	no	no	Somewhat Satisfied	no	no	yes	no	no	Very Comfortable	Very Comfortable	Very Comfortable	Very Comfortable	Not Applicable	Not Applicable	Municipal Water	Municipal Water	Municipal Water	Eggs,Value-added food products (e.g., cheese, smoked products)	no	yes	no
Yes	yes				yes						Usually	Rarely	Sometimes	Sometimes	Rarely	Usually	Rarely	Sometimes	Sometimes	sheep	locomotion	Yes	yes vet	Mixed Animal (Food and Companion Animals)	no	no	yes	no	no	no	Very Satisfied	no	no	no	yes	no	Uncomfortable	Very Comfortable	Very Comfortable	Very Comfortable	Not Applicable	Not Applicable	Other	Other	Other	Meat	yes	no	no
Yes											Always	Sometimes	Sometimes	Sometimes	Usually	Usually	Rarely	Sometimes	no answer	none	none	No	no problem	Mixed Animal (Food and Companion Animals)	no	no	yes	no	no	no	Somewhat Satisfied	no	no	yes	no	no	Somewhat Comfortable	Somewhat Comfortable	Somewhat Comfortable	Very Comfortable	Uncomfortable	Somewhat Comfortable	Private Well	no answer	no answer	Eggs	no	yes	no
Yes											Always	Sometimes	Usually	Rarely	Always	Always	Never	Sometimes	Sometimes	none	none	No	no problem	Companion Animal Predominantly	no	yes	no	no	no	no	Very Satisfied	no	no	no	yes	no	Not Applicable	Not Applicable	Not Applicable	Not Applicable	Very Uncomfortable	Very Uncomfortable	Municipal Water	Municipal Water	Municipal Water	Eggs	no	yes	no
Yes	yes										Sometimes	Sometimes	Always	Sometimes	Rarely	Usually	Rarely	Always	Rarely	?	poisoning	Yes	yes vet	Food Animal Only	no	no	no	no	yes	no	Very Satisfied	no	no	no	yes	no	Very Comfortable	Very Comfortable	Very Comfortable	Very Comfortable	Not Applicable	Very Comfortable	Other	Private Well	Private Well	Eggs,Milk and Dairy Products,Meat	yes	yes	yes
Yes	yes			yes							Usually	Sometimes	Sometimes	Sometimes	Usually	Usually	Rarely	Sometimes	Usually	poultry	ectoparasite	Yes	yes vet	Companion Animal Predominantly	no	yes	no	no	no	no	Very Satisfied	no	no	no	yes	no	Not Applicable	Somewhat Comfortable	Somewhat Comfortable	Very Comfortable	Not Applicable	Very Comfortable	Private Well	Private Well	Private Well	Eggs,Meat	yes	yes	no
Yes	yes										Always	Rarely	Usually	Never	Sometimes	Usually	Never	Sometimes	Sometimes	goat	parasites	No	self-managed	Companion Animal Predominantly	no	yes	no	no	no	no	Very Satisfied	no	no	no	yes	no	Very Uncomfortable	Very Comfortable	Very Comfortable	Somewhat Comfortable	Not Applicable	Not Applicable	Private Well	Private Well	Private Well	Eggs,Milk and Dairy Products,Meat	yes	yes	yes
Yes											Rarely	Never	Sometimes	Always	Sometimes	Usually	Never	Sometimes	Usually	swine, cattle	parasites	No	no answer	Mixed Animal (Food and Companion Animals)	no	no	yes	no	no	no	Somewhat Satisfied	no	no	yes	no	no	Not Applicable	Very Uncomfortable	Somewhat Comfortable	Very Comfortable	Not Applicable	Very Comfortable	Municipal Water	Private Well	Municipal Water	Eggs,Meat	yes	yes	no
No											Usually	Rarely	Rarely	Rarely	Rarely	Usually	Never	Usually	Never	poultry	died, unknown	No	died	None of these	no	no	no	no	no	yes	Not Applicable	no	no	no	no	yes	Uncomfortable	Uncomfortable	Somewhat Comfortable	Somewhat Comfortable	Not Applicable	Very Comfortable	Other	Other	Other	no answer	no answer	no answer	no answer
Yes											Sometimes	Sometimes	Always	Rarely	Rarely	Usually	Rarely	Usually	Rarely	?	locomotion	Yes	yes vet	Mixed Animal (Food and Companion Animals)	no	no	yes	no	no	no	Somewhat Satisfied	no	no	yes	no	no	Very Comfortable	Very Comfortable	Very Comfortable	Very Comfortable	Uncomfortable	Very Comfortable	Private Well	Surface Water	Private Well	Eggs,Meat	yes	yes	no
Yes	yes	yes			yes						Always	Always	Rarely	Never	Usually	Always	Usually	no answer	Never	sheep	natal	Yes	yes vet	Mixed Animal (Food and Companion Animals)	no	no	yes	no	no	no	Very Satisfied	no	no	no	yes	no	Very Comfortable	Very Comfortable	Very Comfortable	Very Comfortable	Not Applicable	Not Applicable	Municipal Water	Municipal Water	no answer	Eggs,Meat	yes	yes	no
Yes	yes										Always	Never	Sometimes	Rarely	Sometimes	Sometimes	Rarely	Usually	Sometimes	?	trauma	Yes	yes vet	Food Animal Predominantly	no	no	no	yes	no	no	Very Satisfied	no	no	no	yes	no	Very Comfortable	Somewhat Comfortable	Very Comfortable	Very Comfortable	Not Applicable	Not Applicable	Private Well	Other	Private Well	no answer	no answer	no answer	no answer
Yes					yes						Always	Always	Rarely	Never	Always	Always	Sometimes	Always	Rarely	?	locomotion	No	self-managed	Mixed Animal (Food and Companion Animals)	no	no	yes	no	no	no	Very Satisfied	no	no	no	yes	no	Very Uncomfortable	Somewhat Comfortable	Somewhat Comfortable	Somewhat Comfortable	Somewhat Comfortable	Uncomfortable	Surface Water	Surface Water	Surface Water	Eggs,Meat	yes	yes	no
Yes											Always	Always	Never	Rarely	Always	Always	Never	Usually	Never	?	trauma	No	self-managed	Mixed Animal (Food and Companion Animals)	no	no	yes	no	no	no	Very Satisfied	no	no	no	yes	no	Very Comfortable	Very Comfortable	Very Comfortable	Very Comfortable	Very Uncomfortable	Uncomfortable	Municipal Water	Municipal Water	Municipal Water	Eggs	no	yes	no
Yes											Always	Always	Always	Rarely	Sometimes	Always	Never	Always	Always	none	none	No	no problem	Food Animal Predominantly	no	no	no	yes	no	no	Very Satisfied	no	no	no	yes	no	Very Uncomfortable	Very Comfortable	Very Comfortable	Very Comfortable	Not Applicable	Very Comfortable	Private Well	Private Well	Private Well	Eggs,Meat	yes	yes	no
Yes											Usually	Usually	Always	Always	Usually	Always	Rarely	Usually	Sometimes	horse	digestive	Yes	yes vet	Companion Animal Predominantly	no	yes	no	no	no	no	Somewhat Satisfied	no	no	yes	no	no	Not Applicable	Not Applicable	Very Comfortable	Very Comfortable	Not Applicable	Somewhat Comfortable	Private Well	Private Well	Private Well	no answer	no answer	no answer	no answer
Yes	yes							yes			Always	Always	Usually	Rarely	Rarely	Always	Rarely	Always	Sometimes	poultry	infectious	No	cost/poultry	Mixed Animal (Food and Companion Animals)	no	no	yes	no	no	no	Very Satisfied	no	no	no	yes	no	Uncomfortable	Somewhat Comfortable	Very Comfortable	Very Comfortable	Very Uncomfortable	Somewhat Comfortable	Municipal Water	Surface Water	Municipal Water	Eggs,Meat	yes	yes	no
Yes	yes										Sometimes	Never	Usually	Rarely	no answer	Usually	no answer	Sometimes	Always	no answer	no answer	No	no answer	Food Animal Predominantly	no	no	no	yes	no	no	Very Satisfied	no	no	no	yes	no	Somewhat Comfortable	Very Comfortable	Very Comfortable	Very Comfortable	Not Applicable	Not Applicable	Private Well	Surface Water	no answer	Meat	yes	no	no
Yes				yes							Sometimes	Sometimes	Sometimes	Rarely	Usually	Usually	Usually	Rarely	Never	goat	hoof rot	No	self-managed	Mixed Animal (Food and Companion Animals)	no	no	yes	no	no	no	Very Satisfied	no	no	no	yes	no	Very Uncomfortable	Uncomfortable	Very Comfortable	Very Comfortable	Not Applicable	Not Applicable	Private Well	Private Well	Surface Water	Eggs	no	yes	no
Yes	yes										Always	Always	Rarely	Never	Sometimes	Sometimes	Never	Always	Never	sheep	behavior	Yes	yes vet	Mixed Animal (Food and Companion Animals)	no	no	yes	no	no	no	Very Satisfied	no	no	no	yes	no	Not Applicable	Somewhat Comfortable	Very Comfortable	Very Comfortable	Not Applicable	Not Applicable	Private Well	Private Well	no answer	no answer	no answer	no answer	no answer
Yes	yes										Rarely	Rarely	Usually	Rarely	Rarely	Usually	Never	Usually	Rarely	poultry	trauma	No	no answer	Mixed Animal (Food and Companion Animals)	no	no	yes	no	no	no	Not Applicable	no	no	no	no	yes	Not Applicable	Not Applicable	Not Applicable	Not Applicable	Not Applicable	Very Comfortable	Municipal Water	Municipal Water	Municipal Water	Eggs	no	yes	no
Yes	yes	yes					yes				Usually	Sometimes	Usually	Usually	Rarely	Always	Never	Usually	Usually	goat	parasites	Yes	yes vet	Food Animal Predominantly	no	no	no	yes	no	no	Very Satisfied	no	no	no	yes	no	Not Applicable	Very Comfortable	Very Comfortable	Very Comfortable	Not Applicable	Somewhat Comfortable	Private Well	Surface Water	Private Well	Eggs,Meat	yes	yes	no
Yes	yes	yes									Usually	Rarely	Usually	Sometimes	Sometimes	Sometimes	Never	Usually	Rarely	poultry	respiratory	No	cost/poultry	Companion Animal Predominantly	no	yes	no	no	no	no	Not Applicable	no	no	no	no	yes	Uncomfortable	Very Comfortable	Very Comfortable	Very Comfortable	Not Applicable	Very Comfortable	Municipal Water	Surface Water	Municipal Water	Eggs	no	yes	no
Yes	yes			yes							Always	Always	Usually	Rarely	Usually	Always	Never	Usually	Never	alpaca	trauma	Yes	yes vet	Mixed Animal (Food and Companion Animals)	no	no	yes	no	no	no	Somewhat Satisfied	no	no	yes	no	no	Not Applicable	Very Uncomfortable	Very Comfortable	Very Comfortable	Very Uncomfortable	Very Comfortable	Private Well	Surface Water	Private Well	Eggs	no	yes	no
No	yes						yes				Always	Never	Rarely	Usually	Sometimes	Usually	Never	Never	Never	poultry	died	No	died	no answer	no answer	no answer	no answer	no answer	no answer	no answer	Not Applicable	no	no	no	no	yes	Not Applicable	Not Applicable	Somewhat Comfortable	Somewhat Comfortable	Not Applicable	Very Comfortable	Municipal Water	Surface Water	Municipal Water	Eggs	no	yes	no
Yes	yes			yes							Always	Always	Usually	Never	Sometimes	Sometimes	Never	Always	Sometimes	?	hoof rot	no answer	no answer	Companion Animal Predominantly	no	yes	no	no	no	no	Somewhat Satisfied	no	no	yes	no	no	Very Comfortable	Very Comfortable	Very Comfortable	Very Comfortable	Not Applicable	Not Applicable	Private Well	Private Well	Private Well	Eggs,Meat	yes	yes	no
No											Rarely	Never	Always	Never	Never	Never	Always	Always	Never	poultry	skin	Yes	yes vet	Companion Animal Only	yes	no	no	no	no	no	Very Satisfied	no	no	no	yes	no	Very Uncomfortable	Very Uncomfortable	Somewhat Comfortable	Very Comfortable	Very Uncomfortable	Uncomfortable	Municipal Water	Municipal Water	Municipal Water	no answer	no answer	no answer	no answer
Yes											Sometimes	Sometimes	Sometimes	Rarely	Sometimes	Always	Never	Usually	Never	poultry	respiratory	Yes	yes vet	Mixed Animal (Food and Companion Animals)	no	no	yes	no	no	no	Somewhat Unsatisfied	yes	no	no	no	no	Somewhat Comfortable	Very Uncomfortable	Somewhat Comfortable	Somewhat Comfortable	Very Uncomfortable	Somewhat Comfortable	Private Well	Private Well	no answer	Eggs,Milk and Dairy Products,Meat,Value-added food products (e.g., cheese, smoked products)	yes	yes	yes
Yes	yes						yes				Usually	Always	Usually	Never	Always	Always	Never	Never	Never	goat	parasites	No	self-managed	Mixed Animal (Food and Companion Animals),Companion Animal Predominantly	no	yes	yes	no	no	no	Very Satisfied,Somewhat Satisfied	no	no	yes	yes	no	Very Uncomfortable	Very Uncomfortable	Very Comfortable	Very Comfortable	Not Applicable	Not Applicable	Private Well	Private Well	Surface Water	Eggs	no	yes	no
Yes	yes										Usually	Usually	Sometimes	Sometimes	Always	Always	Never	Sometimes	Never	goat	infectious	Yes	yes vet	Mixed Animal (Food and Companion Animals)	no	no	yes	no	no	no	Somewhat Satisfied	no	no	yes	no	no	Very Uncomfortable	Very Uncomfortable	Somewhat Comfortable	Very Comfortable	Not Applicable	Very Comfortable	Private Well	Private Well	Private Well	Eggs	no	yes	no
Yes	yes										Always	Sometimes	Always	Never	Always	Always	Never	Always	Never	?	natal	Yes	yes vet	Companion Animal Only	yes	no	no	no	no	no	Somewhat Satisfied	no	no	yes	no	no	Not Applicable	Very Uncomfortable	Uncomfortable	Uncomfortable	Uncomfortable	Uncomfortable	Municipal Water	Municipal Water	Other	no answer	no answer	no answer	no answer
No											Sometimes	Rarely	Always	Sometimes	Never	Rarely	Never	Usually	Rarely	swine	parasites	Yes	yes vet	Companion Animal Predominantly	no	yes	no	no	no	no	Not Very Satisfied	no	yes	no	no	no	Somewhat Comfortable	Very Comfortable	Somewhat Comfortable	Very Comfortable	Uncomfortable	Very Comfortable	Private Well	Surface Water	Private Well	Eggs,Meat,Value-added food products (e.g., cheese, smoked products)	yes	yes	no
No	yes										Always	Always	Usually	Rarely	Sometimes	Always	Never	Sometimes	Never	poultry	trauma	No	self-managed	no answer	no answer	no answer	no answer	no answer	no answer	no answer	Not Applicable	no	no	no	no	yes	Somewhat Comfortable	Uncomfortable	Somewhat Comfortable	Very Comfortable	Not Applicable	Very Comfortable	Other	Municipal Water	Other	Eggs,Meat	yes	yes	no
Yes	yes	yes						yes			Always	Always	Rarely	Rarely	Usually	Always	Never	Usually	Rarely	poultry	died, unknown	No	no spread	Mixed Animal (Food and Companion Animals)	no	no	yes	no	no	no	Somewhat Satisfied	no	no	yes	no	no	Uncomfortable	Very Comfortable	Very Comfortable	Very Comfortable	Not Applicable	Not Applicable	Private Well	Private Well	Private Well	Eggs	no	yes	no
No	yes										Always	Always	Sometimes	Usually	Sometimes	Always	Never	Sometimes	Rarely	poultry	behavior	Yes	yes vet	Food Animal Only,None of these	no	no	no	no	yes	yes	Very Satisfied,Not Very Satisfied	no	yes	no	yes	no	no answer	no answer	no answer	no answer	no answer	Somewhat Comfortable	Municipal Water	Municipal Water	Municipal Water	no answer	no answer	no answer	no answer
Yes	yes							yes			Usually	Usually	Always	Never	Usually	Usually	Never	Always	Usually	?	ectoparasite	No	self-managed	Food Animal Predominantly	no	no	no	yes	no	no	Very Satisfied	no	no	no	yes	no	Somewhat Comfortable	Very Comfortable	Very Comfortable	Very Comfortable	Not Applicable	Very Comfortable	Municipal Water	Municipal Water	Municipal Water	no answer	no answer	no answer	no answer
No											Always	Usually	Rarely	Rarely	Always	Always	Never	Always	Rarely	poultry	respiratory	No	no vet experience	Companion Animal Predominantly	no	yes	no	no	no	no	Not Applicable	no	no	no	no	yes	Uncomfortable	Somewhat Comfortable	Somewhat Comfortable	Very Comfortable	Somewhat Comfortable	Very Comfortable	Private Well	Private Well	Surface Water	Eggs	no	yes	no
Yes					yes						Always	Never	Never	Never	Never	Always	Never	Never	Never	poultry	died, unknown	No	died, no spread	Companion Animal Predominantly	no	yes	no	no	no	no	Somewhat Satisfied	no	no	yes	no	no	Not Applicable	Not Applicable	Not Applicable	Not Applicable	Not Applicable	Not Applicable	Municipal Water	Municipal Water	no answer	no answer	no answer	no answer	no answer
No											Always	Always	Rarely	Never	Usually	Always	Never	Always	Never	no answer	no answer	No	no answer	Mixed Animal (Food and Companion Animals)	no	no	yes	no	no	no	Somewhat Satisfied	no	no	yes	no	no	Not Applicable	Not Applicable	Somewhat Comfortable	Somewhat Comfortable	Not Applicable	Somewhat Comfortable	Private Well	Private Well	Private Well	Eggs	no	yes	no
Yes	yes			yes			yes				Always	Usually	Usually	Never	Always	Always	Never	Always	Rarely	horse	parasites	Yes	yes vet	Companion Animal Predominantly	no	yes	no	no	no	no	Somewhat Satisfied	no	no	yes	no	no	Not Applicable	Uncomfortable	Very Comfortable	Very Comfortable	Not Applicable	Not Applicable	Municipal Water	Municipal Water	Municipal Water	no answer	no answer	no answer	no answer
No											Usually	Rarely	Sometimes	Sometimes	Usually	Usually	Never	Usually	Rarely	various	parasites	No	cost	Companion Animal Only	yes	no	no	no	no	no	Not Applicable	no	no	no	no	yes	Very Comfortable	Very Comfortable	Very Comfortable	Very Comfortable	Not Applicable	Somewhat Comfortable	Private Well	Private Well	Private Well	Eggs,Meat,Value-added food products (e.g., cheese, smoked products)	yes	yes	no
No	yes		yes	yes							Always	Always	Rarely	Usually	Sometimes	Always	Never	Rarely	Never	?	trauma, respiratory	No	self-managed	Mixed Animal (Food and Companion Animals)	no	no	yes	no	no	no	Somewhat Satisfied	no	no	yes	no	no	Not Applicable	Very Uncomfortable	Somewhat Comfortable	Very Comfortable	Not Applicable	Not Applicable	Private Well	Private Well	Private Well	Eggs	no	yes	no
No	yes			yes							Sometimes	Sometimes	Usually	Sometimes	Usually	Always	Never	Sometimes	Never	?	nutrition defficiency	No	self-managed	no answer	no answer	no answer	no answer	no answer	no answer	no answer	no answer	no answer	no answer	no answer	no answer	no answer	Not Applicable	Not Applicable	Not Applicable	Very Comfortable	Very Uncomfortable	Very Comfortable	Private Well	Private Well	Private Well	Eggs,Meat	yes	yes	no
Yes											Usually	Rarely	Always	Rarely	Usually	Usually	Sometimes	Sometimes	Usually	goat	parasites	Yes	yes vet	Mixed Animal (Food and Companion Animals)	no	no	yes	no	no	no	Somewhat Satisfied	no	no	yes	no	no	Uncomfortable	Somewhat Comfortable	Uncomfortable	Very Comfortable	Very Uncomfortable	Very Uncomfortable	Private Well	Private Well	Private Well	Eggs	no	yes	no
No	no answer		no answer	no answer	no answer						Always	no answer	Always	Never	Never	Sometimes	Never	Never	Sometimes	poultry	digestive	No	cull, cost, poultry	Companion Animal Only	yes	no	no	no	no	no	Not Applicable	no	no	no	no	yes	Not Applicable	Not Applicable	Not Applicable	Somewhat Comfortable	Not Applicable	Not Applicable	Private Well	Private Well	Private Well	Eggs	no	yes	no
Yes											Always	Rarely	Usually	Always	Always	Always	Never	Always	Never	poultry	infectious	Yes	yes vet	Mixed Animal (Food and Companion Animals)	no	no	yes	no	no	no	Very Satisfied	no	no	no	yes	no	Very Uncomfortable	Very Uncomfortable	Very Comfortable	Very Comfortable	Very Uncomfortable	Very Comfortable	Private Well	Other	Surface Water	Eggs	no	yes	no
Yes											Always	Usually	Usually	Never	Sometimes	Usually	Never	Usually	Never	none	none	Yes	no problem	Companion Animal Predominantly	no	yes	no	no	no	no	Somewhat Unsatisfied	yes	no	no	no	no	Very Comfortable	Very Comfortable	Very Comfortable	Very Comfortable	Not Applicable	Not Applicable	Private Well	Private Well	Private Well	Eggs	no	yes	no
No	no answer		no answer	no answer	no answer						Sometimes	Sometimes	Sometimes	Sometimes	Sometimes	Sometimes	Rarely	Sometimes	Sometimes	cat	digestive	No	self-managed	Mixed Animal (Food and Companion Animals)	no	no	yes	no	no	no	Somewhat Satisfied	no	no	yes	no	no	Uncomfortable	Uncomfortable	Somewhat Comfortable	Somewhat Comfortable	Uncomfortable	Somewhat Comfortable	Municipal Water	Municipal Water	no answer	no answer	no answer	no answer	no answer
Yes	yes										Always	Sometimes	Always	Always	Usually	Always	Never	Usually	Never	poultry	unknown	No	cost, poultry	Mixed Animal (Food and Companion Animals)	no	no	yes	no	no	no	Somewhat Satisfied	no	no	yes	no	no	Uncomfortable	Very Comfortable	Very Comfortable	Very Comfortable	Uncomfortable	Very Comfortable	Municipal Water	Municipal Water	Municipal Water	Eggs	no	yes	no
Yes											Always	Always	Sometimes	Usually	Usually	Always	Never	Usually	Never	?	ectoparasite	No	self-managed	Mixed Animal (Food and Companion Animals)	no	no	yes	no	no	no	Somewhat Satisfied	no	no	yes	no	no	Very Uncomfortable	Very Uncomfortable	Uncomfortable	Very Comfortable	Not Applicable	Not Applicable	Private Well	Private Well	no answer	no answer	no answer	no answer	no answer
Yes	yes										Always	Rarely	Usually	Rarely	Sometimes	Usually	Sometimes	Usually	Sometimes	goat	natal	Yes	yes vet	no answer	no answer	no answer	no answer	no answer	no answer	no answer	Very Satisfied	no	no	no	yes	no	Very Comfortable	Very Comfortable	Very Comfortable	Very Comfortable	Not Applicable	Very Comfortable	Municipal Water	Municipal Water	Municipal Water	Meat	yes	no	no
No				yes							Usually	Usually	Sometimes	Rarely	Always	Always	Never	Never	Never	poultry	skin	No	self-managed	Mixed Animal (Food and Companion Animals)	no	no	yes	no	no	no	Very Satisfied	no	no	no	yes	no	Very Comfortable	Very Comfortable	Very Comfortable	Very Comfortable	Somewhat Comfortable	Somewhat Comfortable	Private Well	Private Well	Private Well	Eggs	no	yes	no
Yes	yes		yes		yes						Usually	Rarely	Always	Never	Never	Usually	Never	Usually	Usually	goat	natal	Yes	yes vet	Mixed Animal (Food and Companion Animals)	no	no	yes	no	no	no	Very Satisfied	no	no	no	yes	no	Very Comfortable	Uncomfortable	Very Comfortable	Very Comfortable	Not Applicable	Somewhat Comfortable	Private Well	Private Well	no answer	no answer	no answer	no answer	no answer
Yes											Always	Always	Rarely	Never	Usually	Always	Never	Always	Never	goat	trauma	Yes	yes vet	Mixed Animal (Food and Companion Animals)	no	no	yes	no	no	no	Very Satisfied	no	no	no	yes	no	Very Comfortable	Very Comfortable	Very Comfortable	Very Comfortable	Not Applicable	Not Applicable	Municipal Water	Municipal Water	Municipal Water	Milk and Dairy Products	no	no	yes
Yes	yes				yes						Sometimes	Rarely	Usually	Never	Rarely	Usually	Rarely	Always	Rarely	sheep	locomotion	Yes	yes vet	Mixed Animal (Food and Companion Animals)	no	no	yes	no	no	no	Very Satisfied	no	no	no	yes	no	Not Applicable	Very Comfortable	Very Comfortable	Very Comfortable	Not Applicable	Not Applicable	Other	no answer	no answer	Eggs,Meat	yes	yes	no
Yes											Always	Sometimes	Sometimes	Rarely	Rarely	no answer	Never	Always	Never	poultry	digestive	No	self-managed	Mixed Animal (Food and Companion Animals)	no	no	yes	no	no	no	Very Satisfied	no	no	no	yes	no	Not Applicable	Not Applicable	Very Comfortable	Very Comfortable	Not Applicable	Not Applicable	Private Well	Surface Water	Surface Water	Eggs	no	yes	no
Yes											Rarely	Never	Rarely	Sometimes	Always	Always	Never	Always	Never	cattle	natal	Yes	yes vet	Food Animal Predominantly	no	no	no	yes	no	no	Very Satisfied	no	no	no	yes	no	Very Uncomfortable	Very Uncomfortable	Somewhat Comfortable	Very Comfortable	Very Uncomfortable	Very Comfortable	Private Well	Private Well	Private Well	Eggs,Milk and Dairy Products,Meat	yes	yes	yes
Yes											Always	Always	Rarely	Never	Always	Always	Never	Always	Rarely	?	parasites	Yes	yes vet	Mixed Animal (Food and Companion Animals)	no	no	yes	no	no	no	Very Satisfied	no	no	no	yes	no	Very Comfortable	Very Comfortable	Very Comfortable	Very Comfortable	Not Applicable	Very Comfortable	Private Well	Private Well	Private Well	Eggs,Meat	yes	yes	no
Yes	yes										Usually	no answer	Usually	Never	no answer	no answer	Never	Usually	Never	no answer	no answer	no answer	no answer	no answer	no answer	no answer	no answer	no answer	no answer	no answer	no answer	no answer	no answer	no answer	no answer	no answer	Uncomfortable	Uncomfortable	Very Comfortable	Very Comfortable	Somewhat Comfortable	Very Comfortable	Private Well	Private Well	Private Well	no answer	no answer	no answer	no answer
Yes	yes										Usually	no answer	Usually	Never	no answer	no answer	Never	Usually	Never	no answer	no answer	no answer	no answer	no answer	no answer	no answer	no answer	no answer	no answer	no answer	no answer	no answer	no answer	no answer	no answer	no answer	Uncomfortable	Uncomfortable	Very Comfortable	Very Comfortable	Somewhat Comfortable	Very Comfortable	Private Well	Private Well	Private Well	no answer	no answer	no answer	no answer
Yes	yes	yes		yes				yes			Usually	Rarely	Usually	Rarely	Never	Usually	Never	Usually	Rarely	sheep	locomotion	No	self-managed	Companion Animal Predominantly	no	yes	no	no	no	no	Not Very Satisfied	no	yes	no	no	no	Not Applicable	Very Comfortable	Very Comfortable	Very Comfortable	Not Applicable	Very Comfortable	Private Well	Other	no answer	Eggs,Meat	yes	yes	no
Yes											Always	no answer	Sometimes	Never	Always	Usually	Never	Usually	Sometimes	poultry	infectious	No	no spread	Mixed Animal (Food and Companion Animals)	no	no	yes	no	no	no	Very Satisfied	no	no	no	yes	no	Not Applicable	Not Applicable	Somewhat Comfortable	Very Comfortable	Somewhat Comfortable	Somewhat Comfortable	Private Well	Private Well	Surface Water	Eggs	no	yes	no
Yes											Never	Never	Always	Usually	Rarely	Usually	Rarely	Never	Never	poultry	reproduction	Yes	yes vet	Mixed Animal (Food and Companion Animals)	no	no	yes	no	no	no	Very Satisfied	no	no	no	yes	no	Not Applicable	Not Applicable	Not Applicable	Not Applicable	Not Applicable	Very Uncomfortable	Municipal Water	Municipal Water	Municipal Water	no answer	no answer	no answer	no answer
Yes											Always	Always	Usually	Never	Rarely	Always	Never	Always	Never	?	natal	No	self-managed	Mixed Animal (Food and Companion Animals)	no	no	yes	no	no	no	Very Satisfied	no	no	no	yes	no	Not Applicable	Very Comfortable	Very Comfortable	Very Comfortable	Not Applicable	Very Comfortable	Private Well	Private Well	Private Well	Eggs,Meat,Value-added food products (e.g., cheese, smoked products)	yes	yes	no
No	yes		yes								Never	Never	Sometimes	Sometimes	Never	Never	Never	Never	Never	none	none	No	no problem	Companion Animal Predominantly	no	yes	no	no	no	no	Not Applicable	no	no	no	no	yes	Not Applicable	Not Applicable	Uncomfortable	Not Applicable	Very Uncomfortable	Somewhat Comfortable	Municipal Water	Municipal Water	Municipal Water	Eggs	no	yes	no
Yes											Usually	Usually	Sometimes	Rarely	Rarely	Usually	Never	Sometimes	Never	goat	respiratory	Yes	yes vet	Food Animal Predominantly	no	no	no	yes	no	no	Very Satisfied	no	no	no	yes	no	Very Comfortable	Very Comfortable	Very Comfortable	Very Comfortable	Not Applicable	Not Applicable	Private Well	Private Well	Private Well	Milk and Dairy Products,Value-added food products (e.g., cheese, smoked products)	no	no	yes
Yes											Usually	Never	Rarely	Sometimes	Sometimes	Usually	Rarely	Always	Rarely	horse	trauma	Yes	yes vet	Mixed Animal (Food and Companion Animals)	no	no	yes	no	no	no	Very Satisfied	no	no	no	yes	no	Not Applicable	Somewhat Comfortable	Very Comfortable	Very Comfortable	Not Applicable	Not Applicable	Other	Other	Other	Eggs,Meat	yes	yes	no
Yes											Usually	Rarely	Usually	Sometimes	Sometimes	Sometimes	Never	Rarely	Rarely	swine	unknown	No	self-managed	Mixed Animal (Food and Companion Animals)	no	no	yes	no	no	no	Somewhat Satisfied	no	no	yes	no	no	Somewhat Comfortable	Somewhat Comfortable	Very Comfortable	Very Comfortable	Not Applicable	Not Applicable	Municipal Water	no answer	Municipal Water	Meat	yes	no	no
No	yes	yes			yes						Always	Never	Sometimes	Never	Always	Always	Sometimes	Rarely	Never	?, poultry	unknown, ectoparasite	No	cost/poultry, self managed,	Companion Animal Predominantly,None of these	no	yes	no	no	no	yes	Not Applicable	no	no	no	no	yes	Not Applicable	Not Applicable	Somewhat Comfortable	Very Comfortable	Very Uncomfortable	Very Comfortable	Private Well	Private Well	Private Well	no answer	no answer	no answer	no answer
No											Always	Always	Always	Always	Always	Always	Sometimes	Always	Always	none	none	No	no problem	Mixed Animal (Food and Companion Animals)	no	no	yes	no	no	no	Very Satisfied	no	no	no	yes	no	Very Comfortable	Very Comfortable	Very Comfortable	Very Comfortable	Very Comfortable	Very Comfortable	Private Well	Private Well	Private Well	no answer	no answer	no answer	no answer
No											Always	Always	Always	Always	Always	Always	Sometimes	Always	Always	none	none	No	no problem	Mixed Animal (Food and Companion Animals)	no	no	yes	no	no	no	Very Satisfied	no	no	no	yes	no	Very Comfortable	Very Comfortable	Very Comfortable	Very Comfortable	Very Comfortable	Very Comfortable	Private Well	Private Well	Private Well	no answer	no answer	no answer	no answer
Yes	yes				yes						Usually	Usually	Usually	Rarely	Rarely	Usually	Never	Rarely	Rarely	?	?	Yes	yes vet	Mixed Animal (Food and Companion Animals)	no	no	yes	no	no	no	Very Satisfied	no	no	no	yes	no	Uncomfortable	Somewhat Comfortable	Very Comfortable	Very Comfortable	Not Applicable	Not Applicable	Private Well	Private Well	Private Well	Meat	yes	no	no
Yes											Sometimes	Rarely	Usually	Sometimes	Rarely	Usually	Never	Never	Rarely	goat	ectoparasite	No	self-managed	Mixed Animal (Food and Companion Animals)	no	no	yes	no	no	no	Very Satisfied	no	no	no	yes	no	Very Comfortable	Very Comfortable	Very Comfortable	Very Comfortable	Not Applicable	Very Comfortable	Private Well	Private Well	Private Well	no answer	no answer	no answer	no answer
Yes	yes										Always	Always	Sometimes	Rarely	Always	Always	Never	Usually	Never	poultry	digestive	No	cull	Companion Animal Predominantly	no	yes	no	no	no	no	Very Satisfied	no	no	no	yes	no	Somewhat Comfortable	Very Comfortable	Very Comfortable	Very Comfortable	Not Applicable	Not Applicable	Private Well	Private Well	Private Well	Eggs,Value-added food products (e.g., cheese, smoked products)	no	yes	no
No	yes						yes				Usually	Sometimes	Usually	Rarely	Usually	Always	Rarely	Always	Rarely	horse	digestive	Yes	yes vet	Mixed Animal (Food and Companion Animals)	no	no	yes	no	no	no	Very Satisfied	no	no	no	yes	no	Very Comfortable	Very Comfortable	Very Comfortable	Very Comfortable	Very Comfortable	Very Comfortable	Private Well	Private Well	Private Well	Meat	yes	no	no
Yes	yes			yes							Sometimes	Sometimes	Usually	Rarely	Never	Usually	Never	Usually	Never	?	skin	No	self-managed	Mixed Animal (Food and Companion Animals)	no	no	yes	no	no	no	Very Satisfied	no	no	no	yes	no	Very Comfortable	Very Comfortable	Very Comfortable	Very Comfortable	Not Applicable	Not Applicable	Private Well	Private Well	Private Well	Milk and Dairy Products	no	no	yes
Yes											Always	Always	Sometimes	Usually	Sometimes	Sometimes	Never	Always	Rarely	sheep	natal	No	self-managed	Mixed Animal (Food and Companion Animals)	no	no	yes	no	no	no	Somewhat Satisfied	no	no	yes	no	no	Not Applicable	Very Comfortable	Very Comfortable	Very Comfortable	Not Applicable	Very Comfortable	Municipal Water	Surface Water	no answer	Eggs,Meat	yes	yes	no
Yes	yes				yes						Always	Always	Sometimes	Rarely	Rarely	Usually	Never	Sometimes	Never	poultry	died, unknown	No	not worried	Mixed Animal (Food and Companion Animals)	no	no	yes	no	no	no	Not Applicable	no	no	no	no	yes	Not Applicable	Not Applicable	Somewhat Comfortable	Not Applicable	Not Applicable	Not Applicable	Municipal Water	Municipal Water	no answer	Eggs,Meat	yes	yes	no
No	no answer		no answer	no answer	no answer						Always	Always	Usually	Sometimes	Usually	Always	Never	Never	Sometimes	poultry	trauma	No	self-managed	None of these	no	no	no	no	no	yes	Not Applicable	no	no	no	no	yes	Not Applicable	Not Applicable	Very Comfortable	Very Comfortable	Uncomfortable	Not Applicable	Private Well	Private Well	Private Well	Eggs	no	yes	no
Yes	yes						yes				Rarely	Rarely	Usually	Rarely	Rarely	Usually	Always	Sometimes	Rarely	cattle	unknown	No	cost, cull	Mixed Animal (Food and Companion Animals)	no	no	yes	no	no	no	Very Satisfied	no	no	no	yes	no	Somewhat Comfortable	Uncomfortable	Somewhat Comfortable	Very Comfortable	Not Applicable	Not Applicable	Municipal Water	Surface Water	no answer	Meat	yes	no	no
Yes	yes						yes				Always	Sometimes	Sometimes	Sometimes	Usually	Always	Never	Never	Rarely	goat	tumor	Yes	yes vet	Food Animal Predominantly	no	no	no	yes	no	no	Not Applicable	no	no	no	no	yes	Not Applicable	Uncomfortable	Very Comfortable	Very Comfortable	Not Applicable	Not Applicable	Private Well	Private Well	Private Well	no answer	no answer	no answer	no answer
Yes	yes				yes						Usually	Sometimes	Rarely	Rarely	Always	Always	Never	Always	Rarely	?	natal	Yes	yes vet	Food Animal Predominantly	no	no	no	yes	no	no	Very Satisfied	no	no	no	yes	no	Very Comfortable	Very Comfortable	Very Comfortable	Very Comfortable	Not Applicable	Very Comfortable	Private Well	Private Well	Private Well	no answer	no answer	no answer	no answer
Yes											Always	Never	Always	Never	Usually	Usually	Never	Never	Never	cattle, swine	infectious	no answer	no answer	Mixed Animal (Food and Companion Animals)	no	no	yes	no	no	no	Very Satisfied	no	no	no	yes	no	Somewhat Comfortable	Very Comfortable	Somewhat Comfortable	Very Comfortable	Not Applicable	Not Applicable	Private Well	Private Well	Other	Meat	yes	no	no
Yes	yes							yes			Always	Always	Usually	Usually	Always	Always	Never	Always	Rarely	poultry	locomotion	No	self-managed	Companion Animal Predominantly	no	yes	no	no	no	no	Very Satisfied	no	no	no	yes	no	Uncomfortable	Very Comfortable	Very Comfortable	Very Comfortable	Not Applicable	Somewhat Comfortable	Private Well	Private Well	Private Well	Eggs	no	yes	no
Yes	yes										Rarely	Never	Never	Never	Rarely	Usually	Sometimes	Usually	Sometimes	none	none	No	no problem	Mixed Animal (Food and Companion Animals)	no	no	yes	no	no	no	Very Satisfied	no	no	no	yes	no	Not Applicable	Not Applicable	Somewhat Comfortable	Somewhat Comfortable	Not Applicable	Very Comfortable	Private Well	Other	Private Well	Eggs,Meat	yes	yes	no
Yes											Rarely	Rarely	Usually	Usually	no answer	Rarely	Rarely	Sometimes	Sometimes	sheep	digestive	No	cost	Mixed Animal (Food and Companion Animals)	no	no	yes	no	no	no	Somewhat Satisfied	no	no	yes	no	no	Uncomfortable	Somewhat Comfortable	Somewhat Comfortable	Somewhat Comfortable	Uncomfortable	Uncomfortable	Private Well	Private Well	Municipal Water	Eggs,Meat	yes	yes	no
No											Always	Always	Sometimes	Rarely	Always	Always	Never	Sometimes	Sometimes	none	none	No	cost/poultry	Food Animal Predominantly	no	no	no	yes	no	no	Not Applicable	no	no	no	no	yes	Very Comfortable	Very Comfortable	Very Comfortable	Very Comfortable	Not Applicable	Not Applicable	Municipal Water	Municipal Water	Municipal Water	Eggs,Meat,Value-added food products (e.g., cheese, smoked products)	yes	yes	no
No	no answer		no answer	no answer	no answer						no answer	no answer	no answer	no answer	no answer	no answer	no answer	no answer	no answer	no answer	no answer	no answer	no answer	no answer	no answer	no answer	no answer	no answer	no answer	no answer	no answer	no answer	no answer	no answer	no answer	no answer	no answer	no answer	no answer	no answer	no answer	no answer	no answer	Surface Water	no answer	no answer	no answer	no answer	no answer
No	yes							yes			Sometimes	Never	Never	Always	Never	Always	Never	Never	Never	poultry	trauma, reproduction, infectious	No	no spread	Companion Animal Predominantly	no	yes	no	no	no	no	Not Applicable	no	no	no	no	yes	Not Applicable	Not Applicable	Very Comfortable	Very Comfortable	Not Applicable	Very Comfortable	Other	Other	Other	Eggs	no	yes	no
Yes											Usually	Usually	Rarely	Rarely	Sometimes	Usually	Never	Always	Rarely	goat	ectoparasite	No	self-managed	Companion Animal Predominantly	no	yes	no	no	no	no	Not Very Satisfied	no	yes	no	no	no	Very Uncomfortable	Very Comfortable	Very Uncomfortable	Very Comfortable	Not Applicable	Very Comfortable	Private Well	Private Well	Private Well	Eggs,Meat	yes	yes	no
Yes	yes				yes						Always	Always	Sometimes	Rarely	Usually	Usually	no answer	Sometimes	Rarely	?	digestive	Yes	yes vet	Companion Animal Predominantly	no	yes	no	no	no	no	Very Satisfied	no	no	no	yes	no	Not Applicable	Very Uncomfortable	Somewhat Comfortable	Not Applicable	Not Applicable	Not Applicable	Municipal Water	Municipal Water	Municipal Water	no answer	no answer	no answer	no answer
Yes	no answer		no answer	no answer	no answer						Always	Usually	Always	Always	Usually	Always	Rarely	Usually	Sometimes	cattle	natal	Yes	yes vet	Food Animal Predominantly	no	no	no	yes	no	no	Very Satisfied	no	no	no	yes	no	Not Applicable	Somewhat Comfortable	Uncomfortable	Somewhat Comfortable	Not Applicable	Not Applicable	Private Well	Surface Water	no answer	Meat	yes	no	no
Yes											Rarely	Sometimes	Always	Rarely	Usually	Always	Never	Rarely	Rarely	?	ectoparasite	No	no answer	Mixed Animal (Food and Companion Animals)	no	no	yes	no	no	no	Somewhat Satisfied	no	no	yes	no	no	Very Comfortable	Very Comfortable	Somewhat Comfortable	Very Comfortable	Not Applicable	Very Comfortable	Private Well	Private Well	Private Well	Eggs	no	yes	no
Yes											Usually	Usually	Always	Rarely	Always	Always	Never	Sometimes	Rarely	goat	urinary	Yes	yes vet	Mixed Animal (Food and Companion Animals)	no	no	yes	no	no	no	Very Satisfied	no	no	no	yes	no	Uncomfortable	Somewhat Comfortable	Very Comfortable	Very Comfortable	Not Applicable	Very Comfortable	Private Well	Private Well	Private Well	Eggs,Meat	yes	yes	no
Yes	yes										Always	Rarely	Always	Always	Never	Always	Never	Usually	Always	?	trauma	No	cull	None of these	no	no	no	no	no	yes	Not Applicable	no	no	no	no	yes	Very Comfortable	Very Comfortable	Very Comfortable	Very Comfortable	Very Comfortable	Very Comfortable	Private Well	Surface Water	Private Well	no answer	no answer	no answer	no answer
Yes	no answer		no answer	no answer	no answer						Always	Always	Usually	Rarely	Rarely	Usually	Never	Always	Never	no answer	no answer	Yes	yes vet	Companion Animal Only	yes	no	no	no	no	no	Very Satisfied	no	no	no	yes	no	Not Applicable	Not Applicable	Somewhat Comfortable	Very Comfortable	Not Applicable	Not Applicable	Other	Municipal Water	no answer	no answer	no answer	no answer	no answer
Yes	yes			yes							Sometimes	Rarely	Usually	Usually	no answer	Usually	Rarely	Usually	Rarely	none	none	no answer	no problem	Mixed Animal (Food and Companion Animals)	no	no	yes	no	no	no	Somewhat Satisfied	no	no	yes	no	no	Very Comfortable	Very Comfortable	Somewhat Comfortable	Very Comfortable	no answer	no answer	Private Well	no answer	no answer	Meat	yes	no	no
Yes											Usually	Always	Usually	Sometimes	Always	Always	Rarely	Always	Rarely	none	none	No	no problem	Mixed Animal (Food and Companion Animals),Companion Animal Predominantly	no	yes	yes	no	no	no	Very Satisfied	no	no	no	yes	no	Not Applicable	Very Comfortable	Somewhat Comfortable	Very Comfortable	Very Uncomfortable	Somewhat Comfortable	Municipal Water	Municipal Water	Municipal Water	Eggs	no	yes	no
No	yes			yes							Sometimes	Rarely	Always	Sometimes	Usually	Always	Sometimes	Usually	Never	poultry	ectoparasite	Yes	yes vet	Mixed Animal (Food and Companion Animals)	no	no	yes	no	no	no	Somewhat Satisfied	no	no	yes	no	no	Not Applicable	Not Applicable	Very Uncomfortable	Somewhat Comfortable	Very Uncomfortable	Very Comfortable	Other	Other	Other	Eggs	no	yes	no
Yes	yes										Always	Always	Rarely	Sometimes	Always	Always	Never	Sometimes	Never	poultry	tumor	Yes	yes vet	Companion Animal Predominantly	no	yes	no	no	no	no	Somewhat Satisfied	no	no	yes	no	no	Not Applicable	Not Applicable	Very Comfortable	Very Comfortable	Not Applicable	Very Comfortable	Municipal Water	Municipal Water	Municipal Water	Eggs	no	yes	no
Yes											Always	Never	Sometimes	Always	Never	Usually	Never	Always	Always	?	ectoparasite	Yes	yes vet	Mixed Animal (Food and Companion Animals)	no	no	yes	no	no	no	Somewhat Satisfied	no	no	yes	no	no	Somewhat Comfortable	Very Comfortable	Uncomfortable	Very Comfortable	Not Applicable	Not Applicable	Private Well	Other	no answer	Meat	yes	no	no
No											Always	Always	Sometimes	Sometimes	Usually	Always	Never	Usually	Never	?	?	No	self-managed	Food Animal Only	no	no	no	no	yes	no	Not Very Satisfied	no	yes	no	no	no	Not Applicable	Not Applicable	Somewhat Comfortable	Very Comfortable	Not Applicable	Very Comfortable	Municipal Water	Private Well	Surface Water	Eggs,Meat	yes	yes	no
Yes	yes						yes				Rarely	Rarely	Always	Always	Usually	Sometimes	Never	Always	Never	rabbit, sheep	cardio, digestive	Yes	yes vet	Mixed Animal (Food and Companion Animals)	no	no	yes	no	no	no	Very Satisfied	no	no	no	yes	no	Very Uncomfortable	Very Uncomfortable	Somewhat Comfortable	Very Comfortable	Not Applicable	Very Comfortable	Municipal Water	Municipal Water	Municipal Water	no answer	no answer	no answer	no answer
Yes	yes				yes						Usually	no answer	Usually	Never	Rarely	Always	Never	Rarely	Never	sheep	mastitis	Yes	yes vet	Mixed Animal (Food and Companion Animals)	no	no	yes	no	no	no	Somewhat Satisfied	no	no	yes	no	no	Very Uncomfortable	Very Comfortable	Somewhat Comfortable	Very Comfortable	Not Applicable	Not Applicable	Private Well	Private Well	no answer	no answer	no answer	no answer	no answer
Yes											Sometimes	Rarely	Usually	Sometimes	Usually	Always	Never	Never	Sometimes	horse	allergies	Yes	yes vet	None of these	no	no	no	no	no	yes	Very Satisfied	no	no	no	yes	no	Uncomfortable	Not Applicable	Very Comfortable	Very Comfortable	Not Applicable	Very Comfortable	Private Well	Private Well	Private Well	Eggs	no	yes	no
Yes	yes						yes				no answer	no answer	no answer	no answer	no answer	no answer	no answer	Sometimes	Never	?	urinary	No	too late	Mixed Animal (Food and Companion Animals)	no	no	yes	no	no	no	Not Applicable	no	no	no	no	yes	Not Applicable	Not Applicable	Very Comfortable	Very Comfortable	Not Applicable	Not Applicable	Private Well	no answer	no answer	no answer	no answer	no answer	no answer
Yes											Always	Always	Sometimes	Usually	Rarely	Always	Never	Always	Sometimes	?	reproduction	No	self-managed	Mixed Animal (Food and Companion Animals)	no	no	yes	no	no	no	Somewhat Satisfied	no	no	yes	no	no	Somewhat Comfortable	Very Comfortable	Very Comfortable	Very Comfortable	Very Comfortable	Very Comfortable	Private Well	Private Well	Private Well	Eggs,Meat	yes	yes	no
Yes					yes						Always	Always	Rarely	Never	Sometimes	Usually	Never	Sometimes	Never	poultry	died, trauma	No	cost, poultry	None of these	no	no	no	no	no	yes	Very Satisfied	no	no	no	yes	no	Not Applicable	Not Applicable	Somewhat Comfortable	Somewhat Comfortable	Not Applicable	Somewhat Comfortable	Private Well	Private Well	Private Well	Eggs	no	yes	no
Yes											Always	Always	Always	Rarely	Usually	Usually	Rarely	Never	Rarely	none	none	Yes	no problem	Mixed Animal (Food and Companion Animals)	no	no	yes	no	no	no	Very Satisfied	no	no	no	yes	no	Not Applicable	Very Comfortable	Very Comfortable	Very Comfortable	Not Applicable	Very Comfortable	Municipal Water	Municipal Water	Municipal Water	Meat	yes	no	no
No	yes			yes							Usually	Sometimes	Usually	Usually	Rarely	Usually	Never	Always	Rarely	poultry	reproduction	No	practicallity	Companion Animal Predominantly	no	yes	no	no	no	no	Not Applicable	no	no	no	no	yes	Not Applicable	Very Comfortable	Not Applicable	Very Comfortable	Not Applicable	Not Applicable	Other	Other	Other	Eggs,Meat	yes	yes	no
Yes	yes							yes			Always	Sometimes	Rarely	Usually	Sometimes	Rarely	Never	Sometimes	Sometimes	horse	died, unknown	Yes	yes vet	Food Animal Predominantly	no	no	no	yes	no	no	Very Satisfied	no	no	no	yes	no	Not Applicable	Not Applicable	Somewhat Comfortable	Very Comfortable	Not Applicable	Not Applicable	Private Well	Private Well	no answer	Meat,Value-added food products (e.g., cheese, smoked products)	yes	no	no
Yes											Always	Always	Usually	Always	Usually	Usually	Never	Always	Rarely	sheep	died, digestive	No	called for advice	Companion Animal Predominantly	no	yes	no	no	no	no	Somewhat Unsatisfied	yes	no	no	no	no	Uncomfortable	Somewhat Comfortable	Somewhat Comfortable	Very Comfortable	Not Applicable	Very Comfortable	Private Well	Private Well	Private Well	Eggs,Meat	yes	yes	no
Yes	yes			yes							Always	Usually	Sometimes	Sometimes	Sometimes	Usually	Never	Usually	Sometimes	?dog	infectious	No	self-managed	Mixed Animal (Food and Companion Animals)	no	no	yes	no	no	no	Very Satisfied	no	no	no	yes	no	Not Applicable	Very Comfortable	Very Comfortable	Very Comfortable	Not Applicable	Not Applicable	Private Well	Private Well	Private Well	Meat	yes	no	no
Yes											no answer	no answer	no answer	no answer	no answer	Always	no answer	Usually	no answer	poultry	trauma	No	died	Mixed Animal (Food and Companion Animals)	no	no	yes	no	no	no	Not Applicable	no	no	no	no	yes	Not Applicable	no answer	Not Applicable	Somewhat Comfortable	Not Applicable	Very Comfortable	Private Well	Private Well	Private Well	Eggs	no	yes	no
Yes	yes						yes				Usually	Rarely	Usually	Usually	Always	Always	Sometimes	Sometimes	Usually	none	none	no answer	no problem	Mixed Animal (Food and Companion Animals)	no	no	yes	no	no	no	Very Satisfied	no	no	no	yes	no	Very Comfortable	Uncomfortable	Very Comfortable	Very Comfortable	Somewhat Comfortable	Very Comfortable	Private Well	Private Well	Private Well	Meat	yes	no	no
Yes											Always	Usually	Usually	Rarely	Sometimes	Always	Never	Usually	Sometimes	horse	respiratory	Yes	yes vet	Mixed Animal (Food and Companion Animals)	no	no	yes	no	no	no	Very Satisfied	no	no	no	yes	no	Not Applicable	Very Uncomfortable	Very Comfortable	Very Comfortable	Not Applicable	Not Applicable	Municipal Water	Municipal Water	no answer	no answer	no answer	no answer	no answer
No	no answer		no answer	no answer	no answer						Usually	Sometimes	Sometimes	Sometimes	Sometimes	Sometimes	Usually	Usually	Never	no answer	no answer	No	no answer	Companion Animal Predominantly	no	yes	no	no	no	no	Not Applicable	no	no	no	no	yes	Not Applicable	Not Applicable	Not Applicable	Not Applicable	Not Applicable	Uncomfortable	Municipal Water	Municipal Water	Municipal Water	Eggs	no	yes	no
No	no answer		no answer	no answer	no answer						Usually	Sometimes	Sometimes	Sometimes	Sometimes	Sometimes	Usually	Usually	Never	no answer	no answer	No	no answer	Companion Animal Predominantly	no	yes	no	no	no	no	Not Applicable	no	no	no	no	yes	Not Applicable	Not Applicable	Not Applicable	Not Applicable	Not Applicable	Uncomfortable	Municipal Water	Municipal Water	Municipal Water	Eggs	no	yes	no
Yes	yes			yes							Always	Usually	Sometimes	Usually	Usually	Always	Never	Usually	Never	?	?reproduction	No	cost	Food Animal Only,Mixed Animal (Food and Companion Animals)	no	no	yes	no	yes	no	Somewhat Satisfied	no	no	yes	no	no	Not Applicable	Not Applicable	Very Comfortable	Somewhat Comfortable	Very Uncomfortable	Somewhat Comfortable	Municipal Water	Municipal Water	Municipal Water	Eggs	no	yes	no
Yes	yes			yes							Always	Rarely	Usually	Always	Usually	Sometimes	Rarely	Always	Rarely	no answer	no answer	no answer	no answer	Mixed Animal (Food and Companion Animals)	no	no	yes	no	no	no	Very Satisfied	no	no	no	yes	no	Very Comfortable	Very Comfortable	Very Comfortable	Very Comfortable	Not Applicable	Not Applicable	Private Well	Private Well	Surface Water	Meat	yes	no	no
No	yes			yes							Usually	Always	Sometimes	Sometimes	no answer	Usually	Never	Always	Sometimes	swine	infectious	Yes	yes vet	None of these	no	no	no	no	no	yes	Not Applicable	no	no	no	no	yes	Uncomfortable	Very Comfortable	Very Comfortable	Very Comfortable	Not Applicable	Not Applicable	Private Well	Other	no answer	Meat	yes	no	no
Yes											Usually	Usually	Rarely	Sometimes	Usually	Usually	Never	Sometimes	Never	poultry	died, unknown	No	no spread	Mixed Animal (Food and Companion Animals)	no	no	yes	no	no	no	Not Very Satisfied	no	yes	no	no	no	Not Applicable	Not Applicable	Not Applicable	Not Applicable	Not Applicable	Very Comfortable	Municipal Water	Municipal Water	Municipal Water	Eggs	no	yes	no
Yes				yes							Always	Always	Usually	Never	Rarely	Always	Never	Never	Never	?	infectious	Yes	yes vet	Food Animal Predominantly	no	no	no	yes	no	no	Very Satisfied	no	no	no	yes	no	Not Applicable	Somewhat Comfortable	Very Comfortable	Very Comfortable	Not Applicable	Not Applicable	Private Well	Private Well	no answer	no answer	no answer	no answer	no answer
Yes	yes			yes	yes			yes			Always	no answer	Sometimes	Always	Usually	Usually	Never	Usually	Rarely	?	parasites	Yes	yes vet	Mixed Animal (Food and Companion Animals)	no	no	yes	no	no	no	Very Satisfied	no	no	no	yes	no	Very Comfortable	Very Comfortable	Very Comfortable	Very Comfortable	Not Applicable	Very Comfortable	Private Well	Private Well	Private Well	Eggs,Meat	yes	yes	no
Yes	yes										Always	Sometimes	Always	Usually	Sometimes	Always	Never	Always	Sometimes	goat	unknown	Yes	yes vet	Mixed Animal (Food and Companion Animals)	no	no	yes	no	no	no	Somewhat Unsatisfied	yes	no	no	no	no	Somewhat Comfortable	Very Uncomfortable	Very Comfortable	Very Comfortable	Very Uncomfortable	Very Comfortable	Municipal Water	Surface Water	Surface Water	Eggs,Meat	yes	yes	no
Yes											Usually	Usually	Sometimes	Usually	Sometimes	Always	Rarely	Rarely	Sometimes	?	old	No	no answer	Mixed Animal (Food and Companion Animals)	no	no	yes	no	no	no	Very Satisfied	no	no	no	yes	no	Somewhat Comfortable	Somewhat Comfortable	Not Applicable	Somewhat Comfortable	Somewhat Comfortable	Somewhat Comfortable	Private Well	Private Well	Private Well	Eggs,Meat	yes	yes	no
Yes											Always	Always	Always	Always	Rarely	Always	Always	Always	Sometimes	?	infectious	No	self-managed	Mixed Animal (Food and Companion Animals)	no	no	yes	no	no	no	Very Satisfied	no	no	no	yes	no	Very Comfortable	Very Comfortable	Very Comfortable	Very Comfortable	Not Applicable	Very Comfortable	Private Well	Private Well	Private Well	Eggs,Meat	yes	yes	no
Yes											Sometimes	Rarely	Sometimes	Never	Sometimes	Usually	Usually	Sometimes	Sometimes	?	infectious	No	self-managed	Food Animal Predominantly	no	no	no	yes	no	no	Very Satisfied	no	no	no	yes	no	Uncomfortable	Very Comfortable	Very Comfortable	Very Comfortable	Somewhat Comfortable	Somewhat Comfortable	Private Well	Surface Water	Private Well	no answer	no answer	no answer	no answer
Yes											Usually	Usually	Rarely	Sometimes	Usually	Always	Never	Usually	Never	goat	trauma	Yes	yes vet	Mixed Animal (Food and Companion Animals)	no	no	yes	no	no	no	Very Satisfied	no	no	no	yes	no	Very Comfortable	Very Comfortable	Very Comfortable	Very Comfortable	Very Comfortable	Very Comfortable	Private Well	Private Well	no answer	Eggs,Meat	yes	yes	no
No											Always	Usually	Always	Sometimes	Always	Always	Never	Sometimes	Never	poultry	digestive	Yes	yes vet	Companion Animal Only	yes	no	no	no	no	no	Not Applicable	no	no	no	no	yes	Not Applicable	Not Applicable	Not Applicable	Somewhat Comfortable	Not Applicable	Very Comfortable	Private Well	Private Well	Surface Water	Eggs	no	yes	no
Yes	yes										Rarely	Rarely	Usually	Sometimes	Sometimes	Always	Never	Rarely	Never	?	trauma	No	self-managed	Mixed Animal (Food and Companion Animals)	no	no	yes	no	no	no	Not Applicable	no	no	no	no	yes	Not Applicable	Not Applicable	Somewhat Comfortable	Somewhat Comfortable	Very Uncomfortable	Very Uncomfortable	Private Well	Private Well	Private Well	Eggs	no	yes	no
Yes											Always	Usually	Usually	Rarely	Usually	Always	Never	Usually	Rarely	horse	digestive	Yes	yes vet	Mixed Animal (Food and Companion Animals)	no	no	yes	no	no	no	Somewhat Satisfied	no	no	yes	no	no	Somewhat Comfortable	Very Comfortable	Very Comfortable	Very Comfortable	Uncomfortable	Very Comfortable	Municipal Water	Municipal Water	Municipal Water	Eggs,Meat	yes	yes	no
Yes											Sometimes	Sometimes	Usually	Always	no answer	no answer	Always	Never	Never	sheep	respiratory	Yes	yes vet	Mixed Animal (Food and Companion Animals)	no	no	yes	no	no	no	Somewhat Satisfied	no	no	yes	no	no	Not Applicable	Somewhat Comfortable	Very Comfortable	Very Comfortable	Not Applicable	Very Comfortable	Private Well	Private Well	Private Well	Meat,Value-added food products (e.g., cheese, smoked products)	yes	no	no
Yes					yes						Always	Always	Rarely	Rarely	Always	Always	Never	Always	Never	?	parasites	Yes	yes vet	Mixed Animal (Food and Companion Animals)	no	no	yes	no	no	no	Very Satisfied	no	no	no	yes	no	Somewhat Comfortable	Not Applicable	Very Comfortable	Very Comfortable	Not Applicable	Not Applicable	Municipal Water	Municipal Water	Municipal Water	no answer	no answer	no answer	no answer
Yes											Sometimes	Rarely	Usually	Usually	Usually	Usually	Never	Usually	Usually	cattle	reproduction	Yes	yes vet	Food Animal Predominantly	no	no	no	yes	no	no	Very Satisfied	no	no	no	yes	no	Uncomfortable	Uncomfortable	Somewhat Comfortable	Very Comfortable	Not Applicable	Not Applicable	Municipal Water	Municipal Water	Municipal Water	Meat	yes	no	no
Yes	yes						yes				Sometimes	Never	Usually	Always	Sometimes	Usually	Rarely	Rarely	Rarely	horse	infectious	Yes	yes vet	Mixed Animal (Food and Companion Animals)	no	no	yes	no	no	no	Very Satisfied	no	no	no	yes	no	Not Applicable	Not Applicable	Very Comfortable	Very Comfortable	Very Uncomfortable	Very Comfortable	Private Well	Surface Water	Private Well	Eggs	no	yes	no
Yes											Usually	Rarely	Usually	Rarely	Rarely	Usually	Never	Usually	Sometimes	? Horse	locomotion	Yes	yes vet	Companion Animal Only	yes	no	no	no	no	no	Very Satisfied	no	no	no	yes	no	Not Applicable	Not Applicable	Very Comfortable	Very Comfortable	Very Uncomfortable	Very Comfortable	Private Well	Private Well	Surface Water	Eggs	no	yes	no
Yes											Always	Always	Usually	no answer	Never	Always	Never	Always	Never	swine	infectious	Yes	yes vet	Food Animal Only	no	no	no	no	yes	no	Very Satisfied	no	no	no	yes	no	Very Uncomfortable	Somewhat Comfortable	Very Comfortable	Very Comfortable	no answer	Very Comfortable	Other	Private Well	Private Well	Eggs,Meat	yes	yes	no
Yes											Always	Sometimes	Sometimes	Rarely	Rarely	Usually	Never	Always	Rarely	?	reproduction	Yes	yes vet	Food Animal Only	no	no	no	no	yes	no	Very Satisfied	no	no	no	yes	no	Not Applicable	Very Comfortable	Very Comfortable	Very Comfortable	Not Applicable	Not Applicable	Private Well	Surface Water	Private Well	Meat	yes	no	no
No											Always	Never	Always	Always	Always	Always	Never	Never	Never	poultry	infectious	No	cost, poultry, no vet experience	None of these	no	no	no	no	no	yes	Not Applicable	no	no	no	no	yes	Not Applicable	Not Applicable	Very Comfortable	Very Uncomfortable	Very Uncomfortable	Very Comfortable	Municipal Water	Private Well	Municipal Water	Eggs	no	yes	no
Yes	yes		yes								Always	Always	Rarely	Rarely	Usually	Usually	Never	Never	Always	poultry	died, unknown	No	cost, poultry, died	Food Animal Predominantly	no	no	no	yes	no	no	Very Satisfied	no	no	no	yes	no	Uncomfortable	Very Comfortable	Very Comfortable	Very Comfortable	Not Applicable	Very Comfortable	Private Well	Private Well	Private Well	no answer	no answer	no answer	no answer
Yes	yes								yes		Usually	Usually	Sometimes	Rarely	Usually	Usually	Sometimes	Rarely	Sometimes	swine	digestive	No	self-managed	Mixed Animal (Food and Companion Animals)	no	no	yes	no	no	no	Somewhat Satisfied	no	no	yes	no	no	Very Comfortable	Very Comfortable	Not Applicable	Very Comfortable	Not Applicable	Very Comfortable	Private Well	Private Well	Private Well	Meat	yes	no	no
Yes											Always	Always	Rarely	Rarely	Always	Always	Never	Always	Never	swine	respiratory	Yes	yes vet	Mixed Animal (Food and Companion Animals)	no	no	yes	no	no	no	Somewhat Satisfied	no	no	yes	no	no	Not Applicable	Very Comfortable	Very Comfortable	Very Comfortable	Not Applicable	Not Applicable	Private Well	Private Well	Municipal Water	Meat,Value-added food products (e.g., cheese, smoked products)	yes	no	no
Yes											Rarely	Never	Usually	Usually	Never	Usually	Always	Never	Never	?	parasites	No	self-managed	Mixed Animal (Food and Companion Animals)	no	no	yes	no	no	no	Very Satisfied	no	no	no	yes	no	Very Comfortable	Very Comfortable	Very Comfortable	Very Comfortable	Very Comfortable	Very Comfortable	Private Well	Private Well	no answer	Eggs,Meat	yes	yes	no
Yes	yes				yes						Rarely	Rarely	Usually	Never	Sometimes	Usually	Never	Always	Rarely	?	reproduction	No	cost	Food Animal Predominantly	no	no	no	yes	no	no	Somewhat Satisfied	no	no	yes	no	no	Very Comfortable	Very Comfortable	Very Comfortable	Very Comfortable	Not Applicable	Not Applicable	Private Well	Private Well	Private Well	Meat	yes	no	no
No	yes		yes								no answer	Usually	Never	Usually	Usually	Usually	Never	Usually	Never	poultry	reproduction	No	cull	no answer	no answer	no answer	no answer	no answer	no answer	no answer	Not Applicable	no	no	no	no	yes	Not Applicable	Not Applicable	Somewhat Comfortable	Not Applicable	Not Applicable	Somewhat Comfortable	Private Well	Private Well	Private Well	Eggs	no	yes	no
No	yes										no answer	no answer	Usually	Never	no answer	Usually	no answer	Sometimes	Rarely	poultry	died, unknown	No	cost, poultry	no answer	no answer	no answer	no answer	no answer	no answer	no answer	Not Applicable	no	no	no	no	yes	Not Applicable	Not Applicable	Not Applicable	Not Applicable	Not Applicable	Not Applicable	Municipal Water	Municipal Water	Municipal Water	no answer	no answer	no answer	no answer
Yes				yes							Always	Never	Always	Usually	Never	Sometimes	Never	Always	Never	goat	urinary	Yes	yes vet	Companion Animal Predominantly	no	yes	no	no	no	no	Very Satisfied	no	no	no	yes	no	Very Uncomfortable	Very Uncomfortable	Somewhat Comfortable	Very Comfortable	Not Applicable	Not Applicable	Private Well	Private Well	Surface Water	Eggs	no	yes	no
Yes	yes		yes								Sometimes	no answer	Sometimes	Sometimes	Sometimes	Always	Never	Usually	Sometimes	?	digestive	No	self-managed	Mixed Animal (Food and Companion Animals),Companion Animal Predominantly	no	yes	yes	no	no	no	Somewhat Satisfied	no	no	yes	no	no	Not Applicable	Somewhat Comfortable	Very Comfortable	Very Comfortable	Not Applicable	Very Comfortable	Municipal Water	Municipal Water	no answer	no answer	no answer	no answer	no answer
Yes											Always	Always	Rarely	Never	Usually	Always	Sometimes	Usually	Rarely	?	respiratory	No	self-managed	Companion Animal Predominantly	no	yes	no	no	no	no	Not Very Satisfied	no	yes	no	no	no	Not Applicable	Uncomfortable	Somewhat Comfortable	Very Comfortable	Not Applicable	Not Applicable	Private Well	Private Well	Private Well	Eggs,Meat	yes	yes	no
No	yes				yes						Always	Usually	Rarely	Never	Always	Always	Never	Sometimes	Rarely	?	infectious	No	self-managed	no answer	no answer	no answer	no answer	no answer	no answer	no answer	no answer	no answer	no answer	no answer	no answer	no answer	Very Comfortable	Very Comfortable	Very Comfortable	Very Comfortable	Not Applicable	Very Comfortable	Private Well	Private Well	Private Well	no answer	no answer	no answer	no answer
Yes											Usually	Usually	Sometimes	Rarely	Rarely	Usually	Rarely	Sometimes	Rarely	cattle	nutrition defficiency	Yes	yes vet	Mixed Animal (Food and Companion Animals)	no	no	yes	no	no	no	Very Satisfied	no	no	no	yes	no	Very Comfortable	Very Comfortable	Very Comfortable	Very Comfortable	Somewhat Comfortable	Somewhat Comfortable	Private Well	Surface Water	Surface Water	Eggs,Meat	yes	yes	no
Yes											Never	Never	Always	Usually	Never	Sometimes	Sometimes	no answer	Never	poultry	infectious	Yes	yes vet	Mixed Animal (Food and Companion Animals)	no	no	yes	no	no	no	Very Satisfied	no	no	no	yes	no	Not Applicable	Not Applicable	Very Comfortable	Somewhat Comfortable	Not Applicable	Very Comfortable	Private Well	Private Well	Private Well	Eggs	no	yes	no
Yes	yes										Usually	Always	Always	Rarely	Sometimes	Usually	Never	Usually	Never	goat	trauma	Yes	yes vet	Mixed Animal (Food and Companion Animals)	no	no	yes	no	no	no	Very Satisfied	no	no	no	yes	no	Very Comfortable	Somewhat Comfortable	Very Comfortable	Very Comfortable	Not Applicable	Not Applicable	Private Well	Surface Water	no answer	Meat	yes	no	no
Yes											Sometimes	Rarely	Sometimes	Sometimes	Usually	Usually	Sometimes	Rarely	Rarely	?	infectious	No	self-managed	Mixed Animal (Food and Companion Animals)	no	no	yes	no	no	no	Very Satisfied	no	no	no	yes	no	Not Applicable	Uncomfortable	Very Comfortable	Very Comfortable	Not Applicable	Very Comfortable	Municipal Water	Municipal Water	Surface Water	no answer	no answer	no answer	no answer
Yes	yes	yes			yes						Always	Always	Usually	Rarely	Usually	Always	Rarely	Always	Rarely	none	none	no answer	no problem	Mixed Animal (Food and Companion Animals)	no	no	yes	no	no	no	Very Satisfied	no	no	no	yes	no	Uncomfortable	Very Comfortable	Very Comfortable	Very Comfortable	Uncomfortable	Very Comfortable	Private Well	Private Well	Private Well	Eggs,Meat	yes	yes	no
No	yes						yes	yes			Always	no answer	Always	no answer	Always	Usually	Rarely	Sometimes	Usually	?	died, natal	No	died	None of these	no	no	no	no	no	yes	Not Applicable	no	no	no	no	yes	Somewhat Comfortable	Somewhat Comfortable	Very Comfortable	Very Comfortable	Not Applicable	Not Applicable	Private Well	Surface Water	Private Well	Meat	yes	no	no
No	yes										Always	Usually	Never	Never	Always	Always	Never	Always	Never	?	infectious	No	cost, self-managed	Companion Animal Predominantly	no	yes	no	no	no	no	Somewhat Satisfied	no	no	yes	no	no	Very Comfortable	Very Comfortable	Very Comfortable	Very Comfortable	Not Applicable	Not Applicable	Private Well	Private Well	Private Well	no answer	no answer	no answer	no answer
Yes	yes										Usually	Usually	Sometimes	Rarely	Always	Always	Never	Always	Sometimes	none	none	No	no problem	Mixed Animal (Food and Companion Animals)	no	no	yes	no	no	no	Somewhat Satisfied	no	no	yes	no	no	Uncomfortable	Very Comfortable	Very Comfortable	Very Comfortable	Very Uncomfortable	Very Comfortable	Private Well	Private Well	Other	Eggs,Milk and Dairy Products,Value-added food products (e.g., cheese, smoked products)	no	yes	yes
Yes						yes					Always	Never	Never	Never	Always	Always	Never	Always	Never	none	none	no answer	no problem	Mixed Animal (Food and Companion Animals)	no	no	yes	no	no	no	Very Satisfied	no	no	no	yes	no	Very Comfortable	Very Comfortable	Very Comfortable	Very Comfortable	Not Applicable	Not Applicable	Private Well	Private Well	Private Well	Eggs	no	yes	no
Yes											Always	Always	Never	Rarely	Sometimes	Always	Never	Always	Never	goat	natal	No	no spread	Companion Animal Predominantly	no	yes	no	no	no	no	Somewhat Unsatisfied,Not Very Satisfied	yes	yes	no	no	no	Not Applicable	Very Comfortable	Very Comfortable	Very Comfortable	Not Applicable	Very Comfortable	Municipal Water	Municipal Water	Municipal Water	Eggs,Milk and Dairy Products,Meat	yes	yes	yes
Yes	no answer		no answer	no answer	no answer						Rarely	Rarely	Always	Always	Rarely	Sometimes	Rarely	Usually	Always	poultry	died, unknown	No	died	Mixed Animal (Food and Companion Animals)	no	no	yes	no	no	no	Somewhat Satisfied	no	no	yes	no	no	Not Applicable	Somewhat Comfortable	Very Comfortable	Very Comfortable	Not Applicable	Somewhat Comfortable	Municipal Water	Municipal Water	Municipal Water	Eggs,Meat	yes	yes	no
Yes	yes										no answer	Never	Always	no answer	Never	Sometimes	Never	Sometimes	Sometimes	goat	natal	Yes	yes vet	Mixed Animal (Food and Companion Animals)	no	no	yes	no	no	no	Somewhat Satisfied	no	no	yes	no	no	Uncomfortable	Somewhat Comfortable	Very Comfortable	Somewhat Comfortable	Not Applicable	Very Comfortable	Municipal Water	Municipal Water	Municipal Water	no answer	no answer	no answer	no answer
No											Sometimes	Sometimes	Usually	Sometimes	Sometimes	Usually	Never	Always	Usually	sheep	hoof rot	No	not available	Companion Animal Only	yes	no	no	no	no	no	Not Very Satisfied	no	yes	no	no	no	Very Uncomfortable	Very Comfortable	Very Comfortable	Very Comfortable	Very Uncomfortable	Very Comfortable	Surface Water	Surface Water	Private Well	Meat	yes	no	no
No	yes			yes							Rarely	Rarely	Usually	Sometimes	Never	Rarely	Sometimes	Sometimes	Rarely	?	parasites	No	no answer	Companion Animal Predominantly	no	yes	no	no	no	no	Not Applicable	no	no	no	no	yes	Not Applicable	Very Comfortable	Very Comfortable	Very Comfortable	Not Applicable	Somewhat Comfortable	Private Well	Private Well	Private Well	Eggs,Meat	yes	yes	no
Yes	yes			yes							Usually	Usually	Rarely	Usually	Usually	Always	Never	Usually	Never	swine	unknown	No	cost, no experience	Companion Animal Predominantly	no	yes	no	no	no	no	Not Very Satisfied	no	yes	no	no	no	Somewhat Comfortable	Very Comfortable	Not Applicable	Very Comfortable	Not Applicable	Very Comfortable	Private Well	Surface Water	Private Well	Meat	yes	no	no
Yes	yes										Usually	Usually	Usually	Usually	Usually	Rarely	Never	no answer	Rarely	?	trauma	No	no answer	Mixed Animal (Food and Companion Animals)	no	no	yes	no	no	no	Somewhat Satisfied	no	no	yes	no	no	Somewhat Comfortable	Very Comfortable	Very Comfortable	Very Comfortable	Very Comfortable	Very Comfortable	Private Well	Private Well	Private Well	Eggs,Meat,Value-added food products (e.g., cheese, smoked products)	yes	yes	no
Yes											Always	Always	Always	Always	Never	Always	Never	Sometimes	Never	sheep, poultry	natal, unknown	No	self-managed	Companion Animal Predominantly	no	yes	no	no	no	no	Somewhat Satisfied	no	no	yes	no	no	Not Applicable	Very Comfortable	Very Comfortable	Very Comfortable	Not Applicable	Not Applicable	Other	Other	Other	Eggs,Meat	yes	yes	no
Yes	no answer		no answer	no answer	no answer						Always	Never	Usually	Usually	Always	Always	Never	Usually	Sometimes	none	none	No	no problem	Mixed Animal (Food and Companion Animals)	no	no	yes	no	no	no	Not Applicable	no	no	no	no	yes	Not Applicable	Not Applicable	Not Applicable	Very Comfortable	Not Applicable	Not Applicable	Municipal Water	Municipal Water	Municipal Water	Eggs,Meat	yes	yes	no
Yes											Sometimes	no answer	Usually	Usually	Sometimes	Sometimes	Never	Rarely	Rarely	sheep	reproduction	Yes	yes vet	Mixed Animal (Food and Companion Animals)	no	no	yes	no	no	no	Very Satisfied	no	no	no	yes	no	Somewhat Comfortable	Very Comfortable	Very Comfortable	Somewhat Comfortable	Not Applicable	Not Applicable	Surface Water	no answer	no answer	Meat	yes	no	no
Yes											Always	Never	Usually	Usually	Always	Always	Never	Sometimes	Never	none	none	No	no problem	Mixed Animal (Food and Companion Animals)	no	no	yes	no	no	no	Very Satisfied	no	no	no	yes	no	Not Applicable	Not Applicable	Not Applicable	Not Applicable	Not Applicable	Somewhat Comfortable	Municipal Water	Municipal Water	Municipal Water	Eggs,Meat	yes	yes	no
Yes	yes				yes						Always	Always	Rarely	Usually	Usually	Always	Never	Usually	Never	none	none	no answer	no problem	Mixed Animal (Food and Companion Animals)	no	no	yes	no	no	no	Not Applicable	no	no	no	no	yes	Not Applicable	Very Comfortable	Very Comfortable	Very Comfortable	Not Applicable	Not Applicable	Private Well	Other	Private Well	Eggs,Meat,Value-added food products (e.g., cheese, smoked products)	yes	yes	no
Yes	yes										Sometimes	Sometimes	Sometimes	Usually	Usually	Usually	Never	Usually	Usually	horse	unknown	Yes	yes vet	Mixed Animal (Food and Companion Animals)	no	no	yes	no	no	no	Somewhat Satisfied	no	no	yes	no	no	Very Uncomfortable	Very Comfortable	Very Comfortable	Very Comfortable	Very Uncomfortable	Somewhat Comfortable	Private Well	Private Well	Private Well	Eggs,Meat	yes	yes	no
Yes	yes	yes						yes			Always	Usually	Usually	Rarely	Rarely	Always	Rarely	Usually	Always	cattle	natal	No	considered not necessary	Mixed Animal (Food and Companion Animals)	no	no	yes	no	no	no	Not Applicable	no	no	no	no	yes	Very Comfortable	Somewhat Comfortable	Very Comfortable	Very Comfortable	Somewhat Comfortable	Very Comfortable	Private Well	Private Well	Private Well	Meat	yes	no	no
No	yes		yes	yes							Usually	Usually	no answer	Sometimes	Sometimes	Usually	Rarely	Always	Usually	cattle	nutrition defficiency	Yes	yes vet	Companion Animal Predominantly	no	yes	no	no	no	no	Very Satisfied	no	no	no	yes	no	Not Applicable	Somewhat Comfortable	Very Comfortable	Very Comfortable	Not Applicable	Not Applicable	Private Well	Private Well	Private Well	Eggs,Meat	yes	yes	no
Yes	yes										Always	Always	Never	Never	Always	Always	Never	Never	Never	cattle	stunted	No	cost	Mixed Animal (Food and Companion Animals)	no	no	yes	no	no	no	Somewhat Satisfied	no	no	yes	no	no	Uncomfortable	Very Comfortable	Very Comfortable	Very Comfortable	Somewhat Comfortable	Very Comfortable	Municipal Water	Surface Water	Other	Eggs,Meat	yes	yes	no
Yes	yes		yes								Sometimes	Sometimes	Sometimes	Sometimes	Sometimes	Sometimes	Never	Always	Never	?	natal	No	politness	Mixed Animal (Food and Companion Animals)	no	no	yes	no	no	no	Not Very Satisfied	no	yes	no	no	no	Very Comfortable	Very Comfortable	Very Comfortable	Very Comfortable	Not Applicable	Very Comfortable	Private Well	Private Well	Private Well	no answer	no answer	no answer	no answer
Yes											Never	Never	Always	Always	Sometimes	Usually	Never	Never	Never	poultry	died, unknown	No	died, no spread	no answer	no answer	no answer	no answer	no answer	no answer	no answer	Not Applicable	no	no	no	no	yes	Not Applicable	Not Applicable	Not Applicable	Not Applicable	Not Applicable	Not Applicable	Municipal Water	Municipal Water	Municipal Water	Eggs	no	yes	no
Yes											Never	Never	Usually	Rarely	Never	Always	Never	Sometimes	Sometimes	?	mastitis	No	self-managed	no answer	no answer	no answer	no answer	no answer	no answer	no answer	Very Satisfied	no	no	no	yes	no	Very Comfortable	Very Comfortable	Very Comfortable	Uncomfortable	Not Applicable	Not Applicable	Private Well	Private Well	Private Well	Eggs,Milk and Dairy Products,Meat,Value-added food products (e.g., cheese, smoked products)	yes	yes	yes
Yes	yes			yes							Always	Sometimes	Usually	Usually	Always	Always	Never	Usually	Never	rabbit, poultry	ectoparasite	No	no experience	Mixed Animal (Food and Companion Animals)	no	no	yes	no	no	no	Not Very Satisfied	no	yes	no	no	no	Not Applicable	Not Applicable	Very Comfortable	Very Comfortable	Not Applicable	Very Comfortable	Municipal Water	Private Well	Municipal Water	Eggs	no	yes	no
Yes	yes		yes	yes							Always	Usually	no answer	Never	Sometimes	Always	Sometimes	Always	Never	horse	digestive	Yes	yes vet	Mixed Animal (Food and Companion Animals)	no	no	yes	no	no	no	Not Very Satisfied	no	yes	no	no	no	Not Applicable	Very Uncomfortable	Very Comfortable	Very Comfortable	Not Applicable	Not Applicable	Private Well	Private Well	Private Well	Value-added food products (e.g., cheese, smoked products)	no	no	no
Yes	yes			yes							Always	Always	Rarely	Never	Usually	Always	Never	Always	Never	poultry	infectious	Yes	yes vet	Companion Animal Only	yes	no	no	no	no	no	Not Very Satisfied	no	yes	no	no	no	Somewhat Comfortable	Very Comfortable	Very Comfortable	Very Comfortable	Not Applicable	Very Comfortable	Private Well	Private Well	Private Well	Eggs	no	yes	no
Yes											Always	Always	Sometimes	Rarely	Always	Always	Never	Rarely	Never	?	allergies	No	cull	Companion Animal Predominantly	no	yes	no	no	no	no	Very Satisfied	no	no	no	yes	no	Somewhat Comfortable	Somewhat Comfortable	Very Comfortable	Very Comfortable	Somewhat Comfortable	Very Comfortable	Municipal Water	Municipal Water	Municipal Water	Eggs,Meat	yes	yes	no
Yes											Always	Always	Sometimes	Rarely	Always	Always	Never	Always	Never	?	died, trauma	No	considered not necessary	Mixed Animal (Food and Companion Animals)	no	no	yes	no	no	no	Very Satisfied	no	no	no	yes	no	Not Applicable	Not Applicable	Very Comfortable	Very Comfortable	Very Uncomfortable	Very Uncomfortable	Private Well	Private Well	Private Well	Eggs	no	yes	no
Yes	yes		yes				yes				Usually	Rarely	Usually	Always	Rarely	Always	Never	Usually	Rarely	goat	unknown	Yes	yes vet	Mixed Animal (Food and Companion Animals)	no	no	yes	no	no	no	Somewhat Unsatisfied	yes	no	no	no	no	Very Uncomfortable	Uncomfortable	Somewhat Comfortable	Somewhat Comfortable	Not Applicable	Not Applicable	Surface Water	Surface Water	no answer	Eggs	no	yes	no
Yes											Never	Never	Always	Usually	Never	Sometimes	Never	Usually	Never	sheep	infectious	Yes	yes vet	Mixed Animal (Food and Companion Animals)	no	no	yes	no	no	no	Somewhat Unsatisfied	yes	no	no	no	no	Uncomfortable	Uncomfortable	Very Comfortable	Somewhat Comfortable	Very Uncomfortable	Somewhat Comfortable	Private Well	Private Well	Private Well	Eggs	no	yes	no
No	yes		yes	yes	yes						Always	Always	Always	Always	Usually	Always	Never	Never	Never	poultry	trauma	No	self-managed	no answer	no answer	no answer	no answer	no answer	no answer	no answer	Not Applicable	no	no	no	no	yes	Not Applicable	Not Applicable	Not Applicable	Somewhat Comfortable	Very Uncomfortable	Very Uncomfortable	Municipal Water	Municipal Water	Municipal Water	no answer	no answer	no answer	no answer
Yes											Usually	Rarely	Sometimes	Rarely	Usually	Always	Never	Sometimes	Never	poultry	unknown	Yes	yes vet	Mixed Animal (Food and Companion Animals)	no	no	yes	no	no	no	Very Satisfied	no	no	no	yes	no	Not Applicable	Not Applicable	Somewhat Comfortable	Uncomfortable	Very Uncomfortable	Somewhat Comfortable	Private Well	Private Well	Private Well	Eggs	no	yes	no
Yes											Never	Rarely	Never	Sometimes	Never	Never	Never	Never	Sometimes	no answer	no answer	no answer	no answer	no answer	no answer	no answer	no answer	no answer	no answer	no answer	no answer	no answer	no answer	no answer	no answer	no answer	no answer	no answer	no answer	no answer	no answer	no answer	Municipal Water	Municipal Water	no answer	Eggs	no	yes	no
Yes	yes			yes				yes			Sometimes	no answer	Rarely	Rarely	Always	Always	Rarely	Usually	Rarely	cattle	unknown	Yes	yes vet	Food Animal Predominantly	no	no	no	yes	no	no	Somewhat Satisfied	no	no	yes	no	no	Somewhat Comfortable	Uncomfortable	Very Comfortable	Very Comfortable	Not Applicable	Very Comfortable	Private Well	Private Well	Private Well	Eggs,Milk and Dairy Products,Meat	yes	yes	yes
Yes	yes			yes							Rarely	Rarely	Rarely	Usually	Never	Always	Rarely	Rarely	Rarely	poultry	tumor	Yes	yes vet	Companion Animal Predominantly	no	yes	no	no	no	no	Somewhat Satisfied	no	no	yes	no	no	Not Applicable	Not Applicable	Very Uncomfortable	Somewhat Comfortable	Very Uncomfortable	Very Comfortable	Municipal Water	Surface Water	Other	Eggs	no	yes	no
Yes											Usually	Sometimes	Usually	Rarely	Sometimes	Usually	Never	Always	Rarely	horse	digestive	Yes	yes vet	Mixed Animal (Food and Companion Animals)	no	no	yes	no	no	no	Very Satisfied	no	no	no	yes	no	Not Applicable	no answer	Very Comfortable	Very Comfortable	Not Applicable	Not Applicable	Municipal Water	Municipal Water	Municipal Water	no answer	no answer	no answer	no answer
Yes	yes										Always	Usually	Usually	Never	Always	Always	Never	Never	Sometimes	swine	poisoning	Yes	yes vet	Mixed Animal (Food and Companion Animals)	no	no	yes	no	no	no	Very Satisfied	no	no	no	yes	no	Very Uncomfortable	Very Uncomfortable	Very Comfortable	Very Comfortable	Not Applicable	Not Applicable	Private Well	Private Well	Private Well	no answer	no answer	no answer	no answer
Yes	yes							yes			Always	no answer	Usually	Sometimes	Usually	Usually	Never	Sometimes	Rarely	poultry	respiratory	No	died	no answer	no answer	no answer	no answer	no answer	no answer	no answer	no answer	no answer	no answer	no answer	no answer	no answer	Not Applicable	Not Applicable	Not Applicable	Very Comfortable	Not Applicable	Not Applicable	Municipal Water	Municipal Water	Other	no answer	no answer	no answer	no answer
Yes	yes										Always	Sometimes	Usually	Sometimes	Sometimes	Sometimes	Rarely	Always	Rarely	?	infectious	No	self-managed	Mixed Animal (Food and Companion Animals)	no	no	yes	no	no	no	Very Satisfied	no	no	no	yes	no	Very Comfortable	Very Comfortable	Very Comfortable	Very Comfortable	Not Applicable	Very Comfortable	Private Well	Private Well	Private Well	Eggs,Milk and Dairy Products,Meat	yes	yes	yes
Yes	yes			yes							Always	Always	Rarely	Never	no answer	Usually	Rarely	Sometimes	Never	?	unknown	Yes	yes vet	Mixed Animal (Food and Companion Animals)	no	no	yes	no	no	no	Very Satisfied	no	no	no	yes	no	Not Applicable	Very Uncomfortable	no answer	Very Comfortable	Not Applicable	Not Applicable	Private Well	Private Well	Private Well	no answer	no answer	no answer	no answer
Yes	yes			yes	yes						Always	Always	Sometimes	Rarely	Usually	Usually	Never	Always	Rarely	swine	infectious	Yes	yes vet	Mixed Animal (Food and Companion Animals)	no	no	yes	no	no	no	Somewhat Satisfied	no	no	yes	no	no	Very Uncomfortable	Somewhat Comfortable	Somewhat Comfortable	Somewhat Comfortable	Very Uncomfortable	Very Uncomfortable	Private Well	Private Well	Private Well	Meat	yes	no	no
Yes											Always	Always	Never	Never	Always	Always	Never	Never	Never	?	respiratory	No	self-managed	Mixed Animal (Food and Companion Animals)	no	no	yes	no	no	no	Very Satisfied	no	no	no	yes	no	Very Comfortable	Very Comfortable	Very Comfortable	Very Comfortable	Not Applicable	Not Applicable	Private Well	Private Well	Private Well	no answer	no answer	no answer	no answer
Yes											Sometimes	Never	Always	Usually	Sometimes	Usually	Never	Usually	Rarely	poultry	infectious	No	no treatment	Mixed Animal (Food and Companion Animals)	no	no	yes	no	no	no	Somewhat Satisfied	no	no	yes	no	no	Not Applicable	Somewhat Comfortable	Somewhat Comfortable	Very Comfortable	Not Applicable	Not Applicable	Private Well	Private Well	Private Well	Eggs,Meat	yes	yes	no
Yes	yes				yes						Always	Never	Always	Never	Always	Always	Never	Always	Never	none	none	No	no problem	Companion Animal Predominantly	no	yes	no	no	no	no	Somewhat Satisfied	no	no	yes	no	no	Very Comfortable	Very Comfortable	Very Comfortable	Very Comfortable	Not Applicable	Not Applicable	Municipal Water	Municipal Water	Municipal Water	Eggs,Meat,Value-added food products (e.g., cheese, smoked products)	yes	yes	no
Yes	yes										Always	no answer	Sometimes	Rarely	Sometimes	Always	Never	Never	Rarely	?	skin	Yes	yes vet	Mixed Animal (Food and Companion Animals)	no	no	yes	no	no	no	Very Satisfied	no	no	no	yes	no	Somewhat Comfortable	Very Comfortable	Very Comfortable	Very Comfortable	Not Applicable	Not Applicable	Private Well	Private Well	Private Well	Eggs	no	yes	no
Yes											Always	Always	Rarely	Never	Always	Always	Never	Always	Never	?	infectious	No	self-managed	Food Animal Only,Mixed Animal (Food and Companion Animals)	no	no	yes	no	yes	no	Not Very Satisfied	no	yes	no	no	no	Very Comfortable	Very Comfortable	Very Comfortable	Very Comfortable	Very Comfortable	Very Comfortable	Private Well	Private Well	Private Well	Eggs,Meat	yes	yes	no
Yes											Usually	Rarely	Usually	no answer	Rarely	Usually	Sometimes	Usually	Sometimes	?	hoof rot	No	self-managed	Food Animal Predominantly	no	no	no	yes	no	no	Somewhat Unsatisfied	yes	no	no	no	no	Somewhat Comfortable	Very Comfortable	Very Comfortable	Very Comfortable	Not Applicable	Not Applicable	Municipal Water	Surface Water	Municipal Water	Meat	yes	no	no
No	yes				yes						Always	no answer	Sometimes	Usually	Rarely	Usually	Never	Never	Rarely	poultry	died, unknown	No	cost	Companion Animal Only	yes	no	no	no	no	no	Not Applicable	no	no	no	no	yes	Uncomfortable	Very Comfortable	Very Comfortable	Very Comfortable	Very Uncomfortable	Uncomfortable	Municipal Water	Municipal Water	Municipal Water	no answer	no answer	no answer	no answer
Yes											no answer	no answer	no answer	no answer	no answer	no answer	no answer	no answer	no answer	no answer	no answer	No	cost	no answer	no answer	no answer	no answer	no answer	no answer	no answer	Not Very Satisfied	no	yes	no	no	no	no answer	no answer	no answer	no answer	no answer	no answer	Other	no answer	no answer	Eggs,Milk and Dairy Products,Meat	yes	yes	yes
No	yes			yes							no answer	no answer	no answer	Sometimes	Sometimes	Sometimes	Never	Usually	Never	poultry	unknown	No	considered not necessary	Food Animal Predominantly	no	no	no	yes	no	no	Not Applicable	no	no	no	no	yes	Not Applicable	Not Applicable	Not Applicable	Not Applicable	Not Applicable	Very Comfortable	Municipal Water	Municipal Water	Municipal Water	no answer	no answer	no answer	no answer
Yes	no answer		no answer	no answer	no answer						Always	Always	Never	Never	Always	Always	Never	Always	Never	none	none	no answer	no problem	Mixed Animal (Food and Companion Animals)	no	no	yes	no	no	no	Very Satisfied	no	no	no	yes	no	Not Applicable	Not Applicable	Very Uncomfortable	Very Comfortable	Very Comfortable	Uncomfortable	Municipal Water	Municipal Water	Municipal Water	Eggs	no	yes	no
No											Never	Never	Always	Always	Never	Rarely	Never	Sometimes	Never	poultry	unknown	No	considered not necessary	None of these	no	no	no	no	no	yes	Not Applicable	no	no	no	no	yes	Very Uncomfortable	Very Comfortable	Very Comfortable	Very Comfortable	Very Uncomfortable	Very Comfortable	Private Well	Other	no answer	Eggs,Meat	yes	yes	no
Yes	no answer		no answer	no answer	no answer						Always	Usually	Sometimes	Always	Never	Usually	Never	Never	Rarely	cattle	surgery	Yes	yes vet	Mixed Animal (Food and Companion Animals)	no	no	yes	no	no	no	Very Satisfied	no	no	no	yes	no	Uncomfortable	Somewhat Comfortable	Very Comfortable	Very Comfortable	Not Applicable	Very Comfortable	Surface Water	Surface Water	no answer	Eggs,Meat	yes	yes	no
Yes	yes			yes							Always	no answer	Always	Always	Usually	Usually	Usually	Sometimes	Always	poultry	ectoparasite	No	self-managed	Mixed Animal (Food and Companion Animals)	no	no	yes	no	no	no	Not Applicable	no	no	no	no	yes	Very Uncomfortable	Very Uncomfortable	Somewhat Comfortable	Very Comfortable	Not Applicable	Very Comfortable	Private Well	Other	Private Well	Eggs	no	yes	no
Yes											Sometimes	Rarely	Sometimes	Sometimes	Usually	Never	no answer	Usually	Never	poultry	parasites	Yes	yes vet	Companion Animal Predominantly	no	yes	no	no	no	no	Very Satisfied	no	no	no	yes	no	Not Applicable	Not Applicable	Not Applicable	Somewhat Comfortable	Not Applicable	Very Comfortable	Municipal Water	Other	no answer	no answer	no answer	no answer	no answer
Yes											Never	Never	Rarely	Usually	Never	Sometimes	Never	Never	Never	cattle	natal	Yes	yes vet	Mixed Animal (Food and Companion Animals)	no	no	yes	no	no	no	Very Satisfied	no	no	no	yes	no	Very Comfortable	Very Comfortable	Very Comfortable	Very Comfortable	Not Applicable	Not Applicable	Surface Water	Surface Water	Other	Meat	yes	no	no
Yes											Always	Always	Always	Always	Sometimes	Always	Never	Never	Never	?	infectious	No	no experience	Mixed Animal (Food and Companion Animals)	no	no	yes	no	no	no	Somewhat Satisfied	no	no	yes	no	no	Very Comfortable	Very Comfortable	Very Comfortable	Very Comfortable	Not Applicable	Not Applicable	Surface Water	Surface Water	no answer	Meat	yes	no	no
Yes											Always	Rarely	Sometimes	Rarely	Always	Always	Never	Usually	Never	horse	locomotion	Yes	yes vet	Mixed Animal (Food and Companion Animals)	no	no	yes	no	no	no	Very Satisfied	no	no	no	yes	no	Very Comfortable	Somewhat Comfortable	Very Comfortable	Very Comfortable	Not Applicable	Not Applicable	Private Well	Private Well	Private Well	no answer	no answer	no answer	no answer
Yes											Always	Always	Sometimes	Rarely	Always	Rarely	Never	Always	Never	sheep	natal	No	self-managed	Food Animal Predominantly	no	no	no	yes	no	no	Very Satisfied	no	no	no	yes	no	Not Applicable	Very Comfortable	Very Comfortable	Very Comfortable	Not Applicable	Not Applicable	Private Well	Other	Private Well	Eggs,Meat	yes	yes	no
No											Never	Never	Rarely	Usually	Sometimes	Usually	Never	Sometimes	Never	poultry	stunted	Yes	yes vet	None of these	no	no	no	no	no	yes	Very Satisfied	no	no	no	yes	no	Not Applicable	Not Applicable	Not Applicable	Not Applicable	Not Applicable	Not Applicable	Municipal Water	no answer	no answer	no answer	no answer	no answer	no answer
Yes	yes			yes		yes					Always	Always	Sometimes	Rarely	Sometimes	Usually	Rarely	Sometimes	Never	?	parasites	No	self-managed	Mixed Animal (Food and Companion Animals)	no	no	yes	no	no	no	Not Applicable	no	no	no	no	yes	Not Applicable	Very Comfortable	Very Comfortable	Very Comfortable	Not Applicable	Not Applicable	Municipal Water	Municipal Water	Municipal Water	Meat	yes	no	no
No											Sometimes	Sometimes	Usually	Rarely	Sometimes	Usually	Never	Rarely	Never	poultry	trauma	No	considered not necessary	Companion Animal Predominantly	no	yes	no	no	no	no	Somewhat Unsatisfied	yes	no	no	no	no	Uncomfortable	Uncomfortable	Uncomfortable	Uncomfortable	Uncomfortable	Somewhat Comfortable	Municipal Water	Municipal Water	Municipal Water	no answer	no answer	no answer	no answer
Yes	yes							yes			Usually	Rarely	Sometimes	Always	Usually	Usually	Never	Sometimes	Never	?	parasites	No	self-managed	None of these	no	no	no	no	no	yes	Not Applicable	no	no	no	no	yes	Somewhat Comfortable	Somewhat Comfortable	Somewhat Comfortable	Very Comfortable	Not Applicable	Very Comfortable	Private Well	Private Well	Private Well	Eggs,Meat	yes	yes	no
No											Always	Never	Usually	Rarely	Never	Rarely	Never	Never	Never	none	none	No	no problem	None of these	no	no	no	no	no	yes	Not Very Satisfied	no	yes	no	no	no	Uncomfortable	Very Uncomfortable	Uncomfortable	Uncomfortable	Not Applicable	Not Applicable	Municipal Water	Municipal Water	Municipal Water	Eggs	no	yes	no
Yes											Usually	Usually	Usually	Never	Usually	Usually	Never	Usually	Usually	?	respiratory	Yes	yes vet	Mixed Animal (Food and Companion Animals)	no	no	yes	no	no	no	Somewhat Satisfied	no	no	yes	no	no	Very Comfortable	Very Comfortable	Very Comfortable	Very Comfortable	Not Applicable	Not Applicable	Private Well	Private Well	Private Well	Meat	yes	no	no
Yes				yes							Usually	Usually	Usually	Usually	Rarely	Sometimes	Never	Usually	Rarely	?	urinary	Yes	yes vet	Mixed Animal (Food and Companion Animals)	no	no	yes	no	no	no	Somewhat Satisfied	no	no	yes	no	no	Very Comfortable	Very Comfortable	Very Comfortable	Very Comfortable	Not Applicable	Not Applicable	Private Well	Surface Water	no answer	Meat	yes	no	no
Yes											Usually	Sometimes	Usually	Sometimes	Always	Always	Never	Always	Never	?	reproduction	Yes	yes vet	Food Animal Predominantly,Mixed Animal (Food and Companion Animals)	no	no	yes	yes	no	no	Very Satisfied	no	no	no	yes	no	Not Applicable	Not Applicable	Somewhat Comfortable	Very Comfortable	Uncomfortable	Somewhat Comfortable	Municipal Water	Surface Water	Municipal Water	Eggs	no	yes	no
Yes	yes						yes				Usually	Usually	Always	Usually	Sometimes	Sometimes	Sometimes	Sometimes	Rarely	?	infectious	No	self-managed	Mixed Animal (Food and Companion Animals)	no	no	yes	no	no	no	Very Satisfied	no	no	no	yes	no	Somewhat Comfortable	Very Comfortable	Very Comfortable	Very Comfortable	Not Applicable	Very Comfortable	Private Well	Private Well	Private Well	Meat	yes	no	no
No	yes			yes					yes		Rarely	Rarely	Usually	Never	Rarely	Usually	Never	Never	Usually	goat	infectious	Yes	yes vet	Mixed Animal (Food and Companion Animals)	no	no	yes	no	no	no	Somewhat Satisfied	no	no	yes	no	no	Somewhat Comfortable	Very Comfortable	Very Comfortable	Very Comfortable	Not Applicable	Not Applicable	Private Well	Private Well	Private Well	no answer	no answer	no answer	no answer
Yes											Always	Always	Rarely	Rarely	Sometimes	Usually	Never	Sometimes	Never	sheep	ectoparasite	No	no experience	Mixed Animal (Food and Companion Animals)	no	no	yes	no	no	no	Not Very Satisfied	no	yes	no	no	no	Uncomfortable	Very Comfortable	Very Comfortable	Very Comfortable	Not Applicable	Not Applicable	Municipal Water	Surface Water	Municipal Water	Meat	yes	no	no
No	yes										Always	Sometimes	Sometimes	Never	Always	Always	Never	Always	Rarely	poultry	trauma	No	cull, no experience	no answer	no answer	no answer	no answer	no answer	no answer	no answer	Not Applicable	no	no	no	no	yes	Not Applicable	Not Applicable	Very Comfortable	Very Comfortable	Not Applicable	Not Applicable	Municipal Water	Municipal Water	no answer	Eggs	no	yes	no
Yes	no answer		no answer	no answer	no answer						Always	Always	Usually	Rarely	Rarely	Usually	Never	Usually	Never	?	natal	Yes	yes vet	Mixed Animal (Food and Companion Animals)	no	no	yes	no	no	no	Very Satisfied	no	no	no	yes	no	Very Comfortable	Very Comfortable	Very Comfortable	Very Comfortable	no answer	no answer	Private Well	Private Well	Private Well	Meat	yes	no	no
Yes											Always	Rarely	Usually	Never	Never	Always	Never	Always	Never	Llama	tumor	Yes	yes vet	Mixed Animal (Food and Companion Animals)	no	no	yes	no	no	no	Very Satisfied	no	no	no	yes	no	Not Applicable	Somewhat Comfortable	Very Comfortable	Very Comfortable	Not Applicable	Not Applicable	Private Well	Private Well	no answer	Meat	yes	no	no
No	no answer		no answer	no answer	no answer						Always	Always	Sometimes	Usually	Always	Always	Never	Usually	Sometimes	?	infectious	Yes	yes vet	Food Animal Predominantly	no	no	no	yes	no	no	Very Satisfied	no	no	no	yes	no	Somewhat Comfortable	Very Comfortable	Very Comfortable	Very Comfortable	Not Applicable	Not Applicable	Private Well	Private Well	Private Well	Eggs,Meat	yes	yes	no
Yes	yes		yes								Always	Usually	Sometimes	Rarely	Sometimes	Always	Never	Rarely	Usually	poultry	infectious	Yes	yes vet	Mixed Animal (Food and Companion Animals)	no	no	yes	no	no	no	Somewhat Satisfied	no	no	yes	no	no	Very Uncomfortable	Very Uncomfortable	Somewhat Comfortable	Somewhat Comfortable	Very Uncomfortable	Very Uncomfortable	Private Well	Private Well	Private Well	Eggs,Milk and Dairy Products	no	yes	yes
Yes	yes			yes							Always	Always	Sometimes	Rarely	Sometimes	Always	Never	Sometimes	Usually	poultry	died, digestive	Yes	yes vet	Mixed Animal (Food and Companion Animals)	no	no	yes	no	no	no	Somewhat Unsatisfied	yes	no	no	no	no	Uncomfortable	Uncomfortable	Somewhat Comfortable	Somewhat Comfortable	Very Uncomfortable	Somewhat Comfortable	Private Well	Private Well	Private Well	Eggs	no	yes	no
Yes											Always	no answer	Rarely	Never	no answer	Always	Never	no answer	Never	none	none	no answer	no problem	Mixed Animal (Food and Companion Animals)	no	no	yes	no	no	no	Very Satisfied	no	no	no	yes	no	Not Applicable	Not Applicable	Not Applicable	Very Comfortable	Not Applicable	Not Applicable	Municipal Water	Municipal Water	Municipal Water	no answer	no answer	no answer	no answer
No											Always	Always	Rarely	Rarely	Always	Always	Never	Rarely	Never	?	locomotion	No	self-managed	Companion Animal Predominantly	no	yes	no	no	no	no	Not Applicable	no	no	no	no	yes	Not Applicable	Not Applicable	Somewhat Comfortable	Very Comfortable	Very Uncomfortable	Very Uncomfortable	Municipal Water	Municipal Water	Municipal Water	Eggs	no	yes	no
Yes											Usually	Usually	Sometimes	Usually	Always	Always	Never	Always	Always	Sheep	respiratory	Yes	yes vet	Food Animal Only	no	no	no	no	yes	no	Very Satisfied	no	no	no	yes	no	Not Applicable	Very Comfortable	Very Comfortable	Very Comfortable	Not Applicable	Very Comfortable	Private Well	Other	Other	Eggs,Meat	yes	yes	no
Yes	yes										Always	Always	Sometimes	Rarely	Usually	Usually	Never	Sometimes	Sometimes	poultry	infectious	No	cull	Mixed Animal (Food and Companion Animals)	no	no	yes	no	no	no	Very Satisfied	no	no	no	yes	no	Not Applicable	Very Comfortable	Very Comfortable	Very Comfortable	Not Applicable	Very Comfortable	Municipal Water	Surface Water	Municipal Water	Eggs,Meat,Value-added food products (e.g., cheese, smoked products)	yes	yes	no
Yes											Usually	Rarely	Sometimes	Sometimes	Usually	Usually	Always	Rarely	Never	?	weather	No	self-managed	Mixed Animal (Food and Companion Animals)	no	no	yes	no	no	no	Somewhat Satisfied,Not Applicable	no	no	yes	no	yes	Very Uncomfortable	Uncomfortable	Somewhat Comfortable	Somewhat Comfortable	Not Applicable	Uncomfortable	Private Well	Private Well	Private Well	Eggs	no	yes	no
Yes	yes										Always	Always	Rarely	Sometimes	Always	Always	Never	Usually	Never	none	none	No	no problem	Companion Animal Predominantly	no	yes	no	no	no	no	Very Satisfied	no	no	no	yes	no	Not Applicable	Not Applicable	Somewhat Comfortable	Very Comfortable	Not Applicable	Very Comfortable	Municipal Water	Municipal Water	Municipal Water	Eggs	no	yes	no
Yes	yes										Always	Usually	Usually	Usually	no answer	Always	Always	Always	Rarely	goat	trauma	Yes	yes vet	Mixed Animal (Food and Companion Animals)	no	no	yes	no	no	no	Very Satisfied	no	no	no	yes	no	Uncomfortable	Uncomfortable	Uncomfortable	Very Comfortable	Uncomfortable	Somewhat Comfortable	Private Well	no answer	Private Well	Eggs	no	yes	no
Yes	yes		yes	yes							Usually	no answer	Rarely	Sometimes	Sometimes	Sometimes	Never	Always	Never	?	trauma	No	no answer	Companion Animal Only	yes	no	no	no	no	no	Not Very Satisfied	no	yes	no	no	no	Not Applicable	Not Applicable	Not Applicable	Not Applicable	no answer	Somewhat Comfortable	Private Well	Private Well	Private Well	Eggs	no	yes	no
Yes	yes										Usually	Usually	Always	Never	Rarely	Usually	Never	Never	Sometimes	goat	died, unknown	No	died	Mixed Animal (Food and Companion Animals)	no	no	yes	no	no	no	Not Very Satisfied	no	yes	no	no	no	Very Uncomfortable	Somewhat Comfortable	Uncomfortable	Somewhat Comfortable	Very Uncomfortable	Very Uncomfortable	Municipal Water	Municipal Water	Municipal Water	Eggs,Milk and Dairy Products	no	yes	yes
Yes	yes		yes								Usually	Usually	Always	Sometimes	Usually	Always	Never	Sometimes	Never	poultry	respiratory	No	cost	Mixed Animal (Food and Companion Animals)	no	no	yes	no	no	no	Not Applicable	no	no	no	no	yes	Uncomfortable	Uncomfortable	Somewhat Comfortable	Somewhat Comfortable	Not Applicable	Very Comfortable	Municipal Water	Municipal Water	Municipal Water	Eggs,Meat	yes	yes	no
Yes	yes										Always	Usually	Usually	Sometimes	Always	Always	Never	Never	Never	?	digestive	No	self-managed	Companion Animal Predominantly	no	yes	no	no	no	no	Very Satisfied	no	no	no	yes	no	Very Uncomfortable	Very Comfortable	Very Comfortable	Very Comfortable	Not Applicable	Not Applicable	Private Well	Private Well	Private Well	Eggs	no	yes	no
No	yes			yes							Always	Always	Never	Sometimes	Always	Always	Never	Always	Never	poultry	respiratory	No	cost, poultry	Companion Animal Only	yes	no	no	no	no	no	Not Very Satisfied	no	yes	no	no	no	Not Applicable	Not Applicable	Somewhat Comfortable	Very Comfortable	Not Applicable	Very Comfortable	Private Well	Surface Water	no answer	no answer	no answer	no answer	no answer
No											Sometimes	Sometimes	Sometimes	Rarely	Always	Always	Never	Always	Rarely	poultry	infectious	No	too late	None of these	no	no	no	no	no	yes	Not Applicable	no	no	no	no	yes	Not Applicable	Not Applicable	Not Applicable	Not Applicable	Not Applicable	Not Applicable	Municipal Water	Surface Water	Municipal Water	Eggs,Value-added food products (e.g., cheese, smoked products)	no	yes	no
No											Always	Always	Rarely	Usually	Always	Always	Never	Usually	Never	poultry	infectious	Yes	yes vet	Companion Animal Only	yes	no	no	no	no	no	Not Very Satisfied	no	yes	no	no	no	Not Applicable	Not Applicable	Very Comfortable	Very Comfortable	Not Applicable	Not Applicable	Private Well	Other	Private Well	Eggs	no	yes	no
Yes											Always	Always	Always	Always	Always	no answer	Never	Usually	Never	?	trauma	Yes	yes vet	Mixed Animal (Food and Companion Animals)	no	no	yes	no	no	no	Very Satisfied	no	no	no	yes	no	Very Comfortable	Somewhat Comfortable	Very Comfortable	Very Comfortable	Not Applicable	Not Applicable	Private Well	Private Well	Private Well	Eggs,Milk and Dairy Products,Meat	yes	yes	yes
Yes											Always	Always	Rarely	Sometimes	Usually	Always	Always	Always	Rarely	?	infectious	No	self-managed	Companion Animal Predominantly	no	yes	no	no	no	no	Not Very Satisfied	no	yes	no	no	no	Very Uncomfortable	Somewhat Comfortable	Very Comfortable	Very Comfortable	Uncomfortable	Very Comfortable	Private Well	Private Well	Private Well	Eggs	no	yes	no
Yes	yes										Always	Always	Never	Usually	Always	Always	Never	Always	Never	poultry	infectious	No	cost	Companion Animal Predominantly	no	yes	no	no	no	no	Not Very Satisfied	no	yes	no	no	no	Not Applicable	Not Applicable	Very Comfortable	Very Comfortable	Somewhat Comfortable	Very Comfortable	Municipal Water	Municipal Water	Municipal Water	Eggs	no	yes	no
No	yes	yes	yes	yes							Always	Usually	Rarely	Never	Sometimes	Usually	Never	Sometimes	Rarely	?	infectious	Yes	yes vet	Mixed Animal (Food and Companion Animals)	no	no	yes	no	no	no	Very Satisfied	no	no	no	yes	no	Uncomfortable	Uncomfortable	Very Comfortable	Very Comfortable	Not Applicable	Not Applicable	Private Well	Private Well	Surface Water	Eggs,Meat	yes	yes	no
Yes											Usually	Sometimes	Usually	Usually	Rarely	Never	Never	Usually	Never	?	ectoparasite	No	self-managed	Mixed Animal (Food and Companion Animals)	no	no	yes	no	no	no	Very Satisfied	no	no	no	yes	no	Not Applicable	Not Applicable	Not Applicable	Very Comfortable	Not Applicable	Very Comfortable	Private Well	Private Well	Private Well	Eggs	no	yes	no
Yes	yes										Always	Always	Usually	Usually	Always	Always	Never	Usually	Never	poultry	digestive	Yes	yes vet	Companion Animal Predominantly	no	yes	no	no	no	no	Not Very Satisfied	no	yes	no	no	no	Not Applicable	Not Applicable	Not Applicable	Very Comfortable	Very Uncomfortable	Very Uncomfortable	Municipal Water	Other	Other	Eggs	no	yes	no
Yes	yes				yes		yes				Always	Always	Sometimes	Rarely	Usually	Always	Never	Always	Rarely	goat	respiratory	Yes	yes vet	Mixed Animal (Food and Companion Animals)	no	no	yes	no	no	no	Very Satisfied	no	no	no	yes	no	Somewhat Comfortable	Very Comfortable	Very Comfortable	Very Comfortable	Somewhat Comfortable	Somewhat Comfortable	Private Well	Private Well	Private Well	Milk and Dairy Products,Value-added food products (e.g., cheese, smoked products)	no	no	yes
Yes											Always	Sometimes	Usually	Usually	Rarely	Always	Never	Always	Rarely	poultry	reproduction	No	cull	Mixed Animal (Food and Companion Animals)	no	no	yes	no	no	no	Very Satisfied	no	no	no	yes	no	Not Applicable	Very Comfortable	Very Comfortable	Very Comfortable	Not Applicable	Very Comfortable	Municipal Water	Municipal Water	Municipal Water	Eggs,Meat	yes	yes	no
Yes	yes										Usually	Sometimes	Always	Always	Never	Rarely	Rarely	Usually	Sometimes	poultry	skin	No	self-managed	Companion Animal Only	yes	no	no	no	no	no	Not Very Satisfied	no	yes	no	no	no	Somewhat Comfortable	Very Comfortable	Very Comfortable	Very Comfortable	Somewhat Comfortable	Not Applicable	Private Well	Private Well	Private Well	Eggs	no	yes	no
Yes											Usually	no answer	Always	Sometimes	no answer	Usually	Never	Always	Rarely	poultry	died, unknown	No	no spread	None of these	no	no	no	no	no	yes	Not Applicable	no	no	no	no	yes	Not Applicable	Very Comfortable	Very Comfortable	Very Comfortable	Not Applicable	Not Applicable	Municipal Water	Municipal Water	Municipal Water	Eggs	no	yes	no
Yes	no answer		no answer	no answer	no answer						Always	Always	Sometimes	Sometimes	Rarely	Usually	Rarely	Rarely	Sometimes	cattle	infectious	Yes	yes vet	Mixed Animal (Food and Companion Animals)	no	no	yes	no	no	no	Very Satisfied	no	no	no	yes	no	Very Comfortable	Very Comfortable	Very Comfortable	Very Comfortable	Not Applicable	Not Applicable	Surface Water	Surface Water	Private Well	Meat	yes	no	no
Yes											Always	Always	Rarely	Sometimes	Rarely	Usually	Never	Always	Never	sheep	trauma	Yes	yes vet	Mixed Animal (Food and Companion Animals)	no	no	yes	no	no	no	Not Applicable	no	no	no	no	yes	Not Applicable	Not Applicable	Very Comfortable	Very Comfortable	Not Applicable	Not Applicable	Surface Water	Surface Water	Private Well	Meat	yes	no	no
Yes	yes	yes									Never	Never	Usually	Rarely	Rarely	Always	Never	Rarely	Never	none	none	No	no problem	Mixed Animal (Food and Companion Animals)	no	no	yes	no	no	no	Very Satisfied	no	no	no	yes	no	Not Applicable	Not Applicable	Somewhat Comfortable	Very Comfortable	Not Applicable	Very Comfortable	Private Well	Surface Water	Surface Water	Eggs	no	yes	no
Yes											Always	Always	Rarely	Rarely	Always	Always	Never	Always	Rarely	poultry	trauma	No	self-managed	Mixed Animal (Food and Companion Animals)	no	no	yes	no	no	no	Somewhat Satisfied	no	no	yes	no	no	Not Applicable	Not Applicable	Somewhat Comfortable	Very Comfortable	Very Uncomfortable	Very Uncomfortable	Private Well	Private Well	Other	Eggs	no	yes	no
Yes											Always	Always	Always	Always	Rarely	Sometimes	Never	Always	Never	poultry	trauma	No	I'm a vet	Companion Animal Predominantly	no	yes	no	no	no	no	Somewhat Satisfied	no	no	yes	no	no	Not Applicable	Somewhat Comfortable	Very Comfortable	Very Comfortable	Not Applicable	Not Applicable	Private Well	Surface Water	Private Well	Eggs	no	yes	no
Yes					yes						Never	Never	Sometimes	Always	Never	Never	Never	Never	Never	?	absess	Yes	yes vet	Food Animal Predominantly	no	no	no	yes	no	no	Somewhat Satisfied	no	no	yes	no	no	Uncomfortable	Uncomfortable	Uncomfortable	Uncomfortable	Uncomfortable	Uncomfortable	Private Well	Surface Water	Private Well	Meat	yes	no	no
No											Rarely	Rarely	Always	Usually	Rarely	Sometimes	Sometimes	Rarely	Sometimes	none	none	No	no problem	None of these	no	no	no	no	no	yes	Not Applicable	no	no	no	no	yes	Uncomfortable	Somewhat Comfortable	Very Comfortable	Very Comfortable	Somewhat Comfortable	Very Comfortable	Private Well	Surface Water	Surface Water	no answer	no answer	no answer	no answer
Yes	yes	yes				yes					Sometimes	Sometimes	Always	Never	Sometimes	Sometimes	Never	Always	Sometimes	horse	trauma	Yes	yes vet	Mixed Animal (Food and Companion Animals)	no	no	yes	no	no	no	Very Satisfied	no	no	no	yes	no	Very Uncomfortable	Uncomfortable	Uncomfortable	Very Comfortable	Very Uncomfortable	Very Comfortable	Municipal Water	no answer	Surface Water	no answer	no answer	no answer	no answer
Yes											Usually	no answer	Usually	Usually	Never	Always	Never	Sometimes	Sometimes	?	everything	Yes	yes vet	Food Animal Only	no	no	no	no	yes	no	Somewhat Unsatisfied	yes	no	no	no	no	Somewhat Comfortable	Very Comfortable	Very Comfortable	Very Comfortable	Very Comfortable	Uncomfortable	Surface Water	Surface Water	no answer	Eggs,Meat	yes	yes	no
Yes											Rarely	no answer	Usually	Rarely	Usually	Always	Never	Usually	Rarely	sheep	natal	Yes	yes vet	Mixed Animal (Food and Companion Animals)	no	no	yes	no	no	no	Somewhat Satisfied	no	no	yes	no	no	Not Applicable	Somewhat Comfortable	Very Comfortable	Very Comfortable	Not Applicable	Somewhat Comfortable	Private Well	Private Well	Surface Water	no answer	no answer	no answer	no answer
Yes	yes										Usually	Never	Sometimes	Usually	Never	Always	Never	Usually	Sometimes	cattle	respiratory	Yes	yes vet	Food Animal Predominantly	no	no	no	yes	no	no	Very Satisfied	no	no	no	yes	no	Very Comfortable	Very Comfortable	Very Comfortable	Very Comfortable	Very Comfortable	Very Comfortable	Municipal Water	Private Well	Municipal Water	Eggs,Meat	yes	yes	no
Yes	yes		yes								Always	Always	Sometimes	Rarely	Usually	Usually	Never	Always	Never	?	trauma	Yes	yes vet	Companion Animal Predominantly	no	yes	no	no	no	no	Very Satisfied	no	no	no	yes	no	Somewhat Comfortable	Somewhat Comfortable	Somewhat Comfortable	Very Comfortable	Not Applicable	Not Applicable	Municipal Water	Surface Water	no answer	Eggs,Milk and Dairy Products,Value-added food products (e.g., cheese, smoked products)	no	yes	yes
Yes											Always	Usually	Rarely	Never	Always	Always	Never	Always	Never	none	none	No	no problem	Food Animal Predominantly	no	no	no	yes	no	no	Very Satisfied	no	no	no	yes	no	Very Comfortable	Very Comfortable	Very Comfortable	Very Comfortable	Very Comfortable	Very Comfortable	Private Well	Municipal Water	no answer	Eggs	no	yes	no
No	yes			yes							Sometimes	Sometimes	Usually	Never	Sometimes	Always	Usually	Always	Usually	poultry	died, unknown	No	not available	None of these	no	no	no	no	no	yes	Very Satisfied,Not Very Satisfied	no	yes	no	yes	no	Very Uncomfortable	Very Uncomfortable	Somewhat Comfortable	Somewhat Comfortable	Very Uncomfortable	Very Uncomfortable	Private Well	no answer	no answer	Eggs	no	yes	no
Yes	yes			yes							Always	Always	Sometimes	Usually	Always	Always	Never	Always	Never	poultry	infectious	No	cost, poultry	Mixed Animal (Food and Companion Animals)	no	no	yes	no	no	no	Not Very Satisfied	no	yes	no	no	no	Not Applicable	Not Applicable	Very Comfortable	Very Comfortable	Not Applicable	Not Applicable	Private Well	Private Well	Surface Water	Eggs,Value-added food products (e.g., cheese, smoked products)	no	yes	no
Yes	yes			yes							Usually	Usually	Usually	Sometimes	Usually	Always	Usually	Usually	Never	poultry	digestive	No	cull	Companion Animal Predominantly	no	yes	no	no	no	no	Somewhat Satisfied	no	no	yes	no	no	Very Comfortable	Very Comfortable	Very Comfortable	Very Comfortable	Not Applicable	Not Applicable	Private Well	Private Well	Private Well	Meat	yes	no	no
Yes											Always	Never	Always	Never	Always	Always	Never	Usually	Never	horse	digestive	No	self-managed	Mixed Animal (Food and Companion Animals)	no	no	yes	no	no	no	Somewhat Satisfied	no	no	yes	no	no	Uncomfortable	Uncomfortable	Very Comfortable	Very Comfortable	Not Applicable	Not Applicable	Private Well	Private Well	no answer	no answer	no answer	no answer	no answer
No											Usually	Usually	Sometimes	Sometimes	Sometimes	Always	Never	Usually	Rarely	?	infectious	No	cost, self-managed	no answer	no answer	no answer	no answer	no answer	no answer	no answer	Not Applicable	no	no	no	no	yes	Somewhat Comfortable	Somewhat Comfortable	Very Comfortable	Very Comfortable	Very Comfortable	Very Comfortable	Surface Water	Surface Water	Municipal Water	no answer	no answer	no answer	no answer
No	yes				yes						Always	Always	Sometimes	Never	Always	Always	Never	Always	Rarely	?	digestive	No	asked outside advice	Companion Animal Only	yes	no	no	no	no	no	Not Applicable	no	no	no	no	yes	Very Uncomfortable	Very Uncomfortable	Very Comfortable	Very Comfortable	Very Comfortable	Very Comfortable	Private Well	Private Well	Private Well	Eggs	no	yes	no
No											Always	Sometimes	Always	Never	Usually	Usually	Never	Never	Sometimes	?	infectious	No	not available	Companion Animal Predominantly	no	yes	no	no	no	no	Not Very Satisfied	no	yes	no	no	no	Very Comfortable	Very Comfortable	Very Comfortable	Very Comfortable	Not Applicable	Not Applicable	Municipal Water	no answer	no answer	Eggs,Meat	yes	yes	no
No											Never	Never	Always	Rarely	Never	Rarely	Never	Always	Never	poultry	reproduction	No	not available	Companion Animal Predominantly	no	yes	no	no	no	no	Not Applicable	no	no	no	no	yes	Not Applicable	Not Applicable	Very Uncomfortable	Somewhat Comfortable	Very Uncomfortable	Very Uncomfortable	Municipal Water	Municipal Water	Municipal Water	Eggs,Value-added food products (e.g., cheese, smoked products)	no	yes	no
Yes											Rarely	Rarely	Usually	Sometimes	Rarely	Usually	Never	Sometimes	Sometimes	goat	reproduction	Yes	yes vet	Food Animal Predominantly	no	no	no	yes	no	no	Very Satisfied	no	no	no	yes	no	Somewhat Comfortable	Somewhat Comfortable	Very Comfortable	Very Comfortable	Very Uncomfortable	Somewhat Comfortable	Private Well	Private Well	Private Well	no answer	no answer	no answer	no answer
Yes	yes	yes									no answer	no answer	Sometimes	Never	no answer	Usually	Never	no answer	no answer	none	none	no answer	no problem	Companion Animal Only	yes	no	no	no	no	no	Very Satisfied	no	no	no	yes	no	Not Applicable	Not Applicable	Somewhat Comfortable	Somewhat Comfortable	Not Applicable	Not Applicable	Municipal Water	no answer	no answer	Eggs	no	yes	no
Yes	no answer		no answer	no answer	no answer						Usually	Usually	Usually	Rarely	Usually	Usually	Never	Usually	Never	?	digestive	Yes	yes vet	Companion Animal Predominantly	no	yes	no	no	no	no	Somewhat Unsatisfied	yes	no	no	no	no	Not Applicable	Not Applicable	Very Comfortable	Very Comfortable	Not Applicable	Very Comfortable	Private Well	Private Well	Private Well	Meat	yes	no	no
Yes											Always	Usually	Usually	Never	Always	Always	Never	Usually	Never	none	none	No	no problem	Mixed Animal (Food and Companion Animals)	no	no	yes	no	no	no	Not Applicable	no	no	no	no	yes	Not Applicable	Not Applicable	Somewhat Comfortable	Somewhat Comfortable	Somewhat Comfortable	Very Comfortable	Private Well	Private Well	Private Well	Eggs,Meat	yes	yes	no
Yes	yes										Usually	no answer	Rarely	no answer	Never	Usually	Rarely	Always	Usually	none	none	no answer	no problem	Food Animal Predominantly	no	no	no	yes	no	no	Very Satisfied	no	no	no	yes	no	Somewhat Comfortable	Very Comfortable	Very Comfortable	Very Comfortable	Very Uncomfortable	Very Uncomfortable	Municipal Water	Surface Water	Municipal Water	Eggs,Meat	yes	yes	no
Yes	yes										Always	Always	Usually	Rarely	Sometimes	Sometimes	Never	Usually	Never	poultry	ectoparasite	No	cost, considered not necessary	Companion Animal Predominantly	no	yes	no	no	no	no	Very Satisfied	no	no	no	yes	no	Not Applicable	Not Applicable	Very Comfortable	Very Comfortable	Somewhat Comfortable	Somewhat Comfortable	Private Well	Private Well	Private Well	Eggs,Meat	yes	yes	no
Yes	yes							yes			Sometimes	Sometimes	Sometimes	Rarely	Sometimes	Sometimes	Never	Sometimes	Never	poultry	infectious	No	cost, poultry	Food Animal Predominantly	no	no	no	yes	no	no	Somewhat Unsatisfied	yes	no	no	no	no	Very Comfortable	Somewhat Comfortable	Very Comfortable	Very Comfortable	Somewhat Comfortable	Uncomfortable	Municipal Water	Surface Water	Municipal Water	Eggs,Meat	yes	yes	no
Yes											Rarely	Rarely	Sometimes	Sometimes	Never	Sometimes	Never	Sometimes	Sometimes	goat	trauma	Yes	yes vet	Food Animal Only	no	no	no	no	yes	no	Very Satisfied	no	no	no	yes	no	Very Uncomfortable	Uncomfortable	Very Comfortable	Very Comfortable	Not Applicable	Not Applicable	Municipal Water	Surface Water	Surface Water	Milk and Dairy Products,Value-added food products (e.g., cheese, smoked products)	no	no	yes
Yes											Sometimes	Always	Usually	Sometimes	Always	Always	Rarely	Usually	Rarely	poultry	ectoparasite	No	self-managed	Mixed Animal (Food and Companion Animals)	no	no	yes	no	no	no	Somewhat Satisfied	no	no	yes	no	no	Not Applicable	Not Applicable	Very Comfortable	Very Comfortable	Very Comfortable	Very Comfortable	Surface Water	Municipal Water	Municipal Water	Eggs,Meat	yes	yes	no
Yes	yes				yes						Rarely	Never	Sometimes	Never	Sometimes	Always	Never	Sometimes	Never	rabbit	ectoparasite	No	self-managed	Mixed Animal (Food and Companion Animals)	no	no	yes	no	no	no	Somewhat Satisfied	no	no	yes	no	no	Somewhat Comfortable	Somewhat Comfortable	Somewhat Comfortable	Very Comfortable	Very Uncomfortable	Very Uncomfortable	Private Well	Private Well	Private Well	Eggs	no	yes	no
Yes											Rarely	Rarely	Sometimes	Rarely	Rarely	Always	Never	Always	Never	none	none	No	no problem	Companion Animal Predominantly	no	yes	no	no	no	no	Very Satisfied	no	no	no	yes	no	Not Applicable	Not Applicable	Somewhat Comfortable	Very Comfortable	Very Uncomfortable	Very Comfortable	Municipal Water	Surface Water	Surface Water	no answer	no answer	no answer	no answer
Yes	yes										Usually	Usually	Sometimes	Rarely	Sometimes	Sometimes	Never	Always	Never	swine	unknown	Yes	yes vet	Mixed Animal (Food and Companion Animals)	no	no	yes	no	no	no	Very Satisfied	no	no	no	yes	no	Very Comfortable	Very Comfortable	Very Comfortable	Very Comfortable	Not Applicable	Not Applicable	Private Well	Other	no answer	no answer	no answer	no answer	no answer
Yes											Always	Usually	Usually	Rarely	Sometimes	Usually	Rarely	Always	Sometimes	?	parasites	Yes	yes vet	Mixed Animal (Food and Companion Animals)	no	no	yes	no	no	no	Very Satisfied	no	no	no	yes	no	Very Comfortable	Very Comfortable	Very Comfortable	Very Comfortable	Somewhat Comfortable	Somewhat Comfortable	Private Well	Municipal Water	Private Well	Eggs,Milk and Dairy Products,Meat,Value-added food products (e.g., cheese, smoked products)	yes	yes	yes
No	yes										Always	Always	Rarely	Never	Always	Always	Never	Never	Never	none	none	No	no problem	Companion Animal Only	yes	no	no	no	no	no	Not Applicable	no	no	no	no	yes	Not Applicable	Not Applicable	Not Applicable	Very Comfortable	Not Applicable	Very Comfortable	Private Well	Private Well	Private Well	no answer	no answer	no answer	no answer
Yes											Always	Never	Rarely	Never	Always	Always	Never	Always	Never	none	none	No	no problem	Companion Animal Predominantly	no	yes	no	no	no	no	Somewhat Unsatisfied	yes	no	no	no	no	Uncomfortable	Uncomfortable	Very Comfortable	Very Comfortable	Uncomfortable	Very Comfortable	Municipal Water	Municipal Water	Municipal Water	no answer	no answer	no answer	no answer
No											Sometimes	Sometimes	Always	Always	Sometimes	Sometimes	Never	Never	Rarely	none	none	No	no problem	Companion Animal Only	yes	no	no	no	no	no	Not Applicable	no	no	no	no	yes	Not Applicable	Not Applicable	Not Applicable	Not Applicable	Not Applicable	Uncomfortable	Municipal Water	Municipal Water	Municipal Water	no answer	no answer	no answer	no answer
No	yes										Usually	Rarely	Usually	Never	Rarely	Sometimes	Never	Never	Never	?	parasites	Yes	yes vet	Companion Animal Predominantly	no	yes	no	no	no	no	Very Satisfied	no	no	no	yes	no	Somewhat Comfortable	Somewhat Comfortable	Very Comfortable	Very Comfortable	Very Uncomfortable	Somewhat Comfortable	Private Well	no answer	no answer	Eggs	no	yes	no
No	yes										Usually	Sometimes	Always	Rarely	Rarely	Always	Never	Usually	Never	poultry	reproduction	No	died	Companion Animal Predominantly	no	yes	no	no	no	no	Not Very Satisfied	no	yes	no	no	no	Very Uncomfortable	Very Uncomfortable	Somewhat Comfortable	Very Comfortable	Very Uncomfortable	Very Uncomfortable	Municipal Water	Surface Water	Other	Eggs	no	yes	no
No	yes										Always	Always	Always	Rarely	Usually	Always	Rarely	Never	Never	swine	respiratory	No	cost	Mixed Animal (Food and Companion Animals)	no	no	yes	no	no	no	Somewhat Unsatisfied	yes	no	no	no	no	Uncomfortable	Somewhat Comfortable	Very Comfortable	Very Comfortable	Not Applicable	Very Comfortable	Private Well	Private Well	Private Well	Eggs,Meat	yes	yes	no
No											Never	Never	Rarely	Sometimes	Rarely	Always	Usually	Usually	Rarely	none	none	No	no problem	None of these	no	no	no	no	no	yes	Not Applicable	no	no	no	no	yes	Not Applicable	Not Applicable	Not Applicable	Not Applicable	Very Uncomfortable	Very Uncomfortable	Private Well	Private Well	Private Well	Eggs	no	yes	no
No				yes							Always	Sometimes	Usually	Never	Usually	Usually	Never	Always	Rarely	?	respiratory, parasites	Yes	yes vet	Food Animal Predominantly	no	no	no	yes	no	no	Somewhat Satisfied	no	no	yes	no	no	Not Applicable	Somewhat Comfortable	Very Comfortable	Very Comfortable	Not Applicable	Not Applicable	Private Well	Private Well	Private Well	Meat	yes	no	no
No	yes										Usually	Usually	Usually	Always	Sometimes	Sometimes	Never	Usually	Rarely	none	none	No	no problem	Companion Animal Predominantly	no	yes	no	no	no	no	Somewhat Unsatisfied	yes	no	no	no	no	no answer	Uncomfortable	Somewhat Comfortable	Very Comfortable	no answer	no answer	Private Well	no answer	Surface Water	Meat	yes	no	no
[truncated: 109 more columns]

## Sheet: Codebook
Q1	Do you know of a veterinaian in your area that treats livestock
	yes
	no
	no answer
Q2	Scneario: What would cause you to see/not see a vet (open ended categorized)
Q2.1	Expense/Cost benefit
Q2.2	Animal type/value (poultry vs mammal)
Q2.3	Distance/Travel time
Q2.4	Availability of veterinarian/veterinarian's expertise
Q2.5	Personal experience/expertise/access to personal sources of information
Q2.6	Welfare
Q2.7	Severity of illness/likely outcome
Q2.8	Contagiousness/flock or herd involvement
Q2.9	Personal contact/trust in veterinarian
Q2.10	Need for advice
Q3	Quarantine of newly purchased animals
	never
	rarely
	sometimes
	usually
	always
	no answer
Q4	Quarantine of returning animals
	never
	rarely
	sometimes
	usually
	always
	no answer
Q5	Allow visitors into animal areas
	never
	rarely
	sometimes
	usually
	always
	no answer
Q6	Allow contact between wildlife and livestock
	never
	rarely
	sometimes
	usually
	always
	no answer
Q7	Wear different cloths/shoes when handling sick animals from healthy ones
	never
	rarely
	sometimes
	usually
	always
	no answer
Q8	Isolate sick animals from healthy ones
	never
	rarely
	sometimes
	usually
	always
	no answer
Q9	share pasture or co-housing livestock with another farm
	never
	rarely
	sometimes
	usually
	always
	no answer
Q10	Use regular rodent or pest control on farm
	never
	rarely
	sometimes
	usually
	always
	no answer
Q11	Share tools or equipment with neighbors
	never
	rarely
	sometimes
	usually
	always
	no answer
Q12	What was the last animal health problem you had in your flock (open question, categorized)
	Animal type
	Helth problem type
Q13	Did you seek veterinary care
	yes
	no
	no answer
Q14	if no why not? (open question, categorized)
Q15	What is your vet's primary practice type
Q15.1	Companion only
Q15.2	Companion predominant
Q15.3	Mixed
Q15.4	Food predominant
Q15.5	Food only
Q15.6	none of these
	no answer
Q17	How satisfied are you with the level of vet care of your livestock
Q17.1	somewhat unsatisfied
Q17.2	not very satisfied
Q17.3	somewhat satisfied
Q17.4	very satisfied
Q17.5	n/A
	no answer
Q19	How comfortable are you with dehorning
	Very uncomfortable
	Uncomfortable
	Somwhat comfortable
	Very comfortable
	n/a
	no answer
Q20	How comfortable are you with castration
	Very uncomfortable
	Uncomfortable
	Somwhat comfortable
	Very comfortable
	n/a
	no answer
Q21	How comfortable are you with vaccination
	Very uncomfortable
	Uncomfortable
	Somwhat comfortable
	Very comfortable
	n/a
	no answer
Q22	How comfortable are you with deworming
	Very uncomfortable
	Uncomfortable
	Somwhat comfortable
	Very comfortable
	n/a
	no answer
Q23	How comfortable are you with debeaking
	Very uncomfortable
	Uncomfortable
	Somwhat comfortable
	Very comfortable
	n/a
	no answer
Q24	How comfortable are you with wing clipping
	Very uncomfortable
	Uncomfortable
	Somwhat comfortable
	Very comfortable
	n/a
	no answer
Q25	What is the source of the Animal Drinking Water
	Municipal Water
	Private Well
	Surface Water
	Other
	no answer
Q26	What is the source of the Irrigation water
	Municipal Water
	Private Well
	Surface Water
	Other
	no answer
Q27	What water is in contact with animal products
	Municipal Water
	Private Well
	Surface Water
	Other
	no answer
Q28	What type of product do you sell
Q28.1	Meat
Q28.2	Eggs
Q28.3	Milk and Dairy
Q28.4	Value-added food products
	no answer
Q30	Wear gloves when preparing food products from animals
	Never
	Rarely
	Sometimes
	Usually
	Always
	no answer
Q31	Change clothes/shoes when preparing food products from animals
	Never
	Rarely
	Sometimes
	Usually
	Always
	no answer
Q32	Uses sanitizers/disinfectants on surfaces in cotact with food products from animals
	Never
	Rarely
	Sometimes
	Usually
	Always
	no answer
Q33	Prepare/store/pack/ label in a space separate from animal facilities
	Never
	Rarely
	Sometimes
	Usually
	Always
	no answer
Q34	Wear different clothe/shoes when handling food vs animals
	Never
	Rarely
	Sometimes
	Usually
	Always
	no answer
Q35	Have you/employees received training on?
Q35.1	Animal Health
Q35.2	Biosecurity
Q35.3	Sanitation and cleaning
Q35.4	Pre-Harvets food safety
Q35.5	Post-harvets food safety
	no answer
Q37	What kind of vet services would you like to have offered for your herd
	open
	no answer
Q38	Where do you get animal health information typically
Q38.1	Extension Agent
Q38.2	Veterinarian
Q38.3	Feed Store
Q38.4	Internet
Q38.5	Friends/Neighboor
Q38.6	Other
	no answer
Q40	How often do you seek out this information
Q40.1	Daily
Q40.2	Weekly
Q40.3	Monthly
Q40.4	Yearly
Q40.5	Never
	no answer
Q42	Where do you get info on animal treatment/procedures
Q42.1	Extension Agent
Q42.2	Veterinarian
Q42.3	Feed Store
Q42.4	Internet
Q42.5	Friends/Neighboor
Q42.6	Other
	no answer
Q44	How often do you seek out this information
Q44.1	Daily
Q44.2	Weekly
Q44.3	Monthly
Q44.4	Yearly
Q44.5	Never
	no answer
Q46	How important is animal health
	Not important
	Somwhat important
	Important
	Very important
	no answer
Q47	Husbandry practices
	Not important
	Somwhat important
	Important
	Very important
	no answer
Q48	Good Agricultural practices
	Not important
	Somwhat important
	Important
	Very important
	no answer
Q49	Pre-Harvest food safety
	Not important
	Somwhat important
	Important
	Very important
	no answer
Q50	Post-Harvest food safety
	Not important
	Somwhat important
	Important
	Very important
	no answer
Q51	Pest/predator control
	Not important
	Somwhat important
	Important
	Very important
	no answer
Q52	Environmental Contamination (soil, water, air)
	Not important
	Somwhat important
	Important
	Very important
	no answer
Q53	Manure/Carcass disposal
	Not important
	Somwhat important
	Important
	Very important
	no answer
Q54	Marketing/business
	Not important
	Somwhat important
	Important
	Very important
	no answer
Q55	Product evelopment (value added product)
	Not important
	Somwhat important
	Important
	Very important
	no answer
Q56	In what state are you?
	California
	Colorado
	Oregon
	Washington
	Other
	no answer
Q58	What county
	open
	no answer
Q59	What type of area is your property in?
Q59.1	Urban
Q59.2	Peri-urban
Q59.3	suburban
Q59.4	rural
	no answer
Q61	What type of livestock have you raised in the last 12 months
Q61.1	Dairy cattle
Q61.2	Beef cattle
Q61.3	Dairy goats
Q61.4	Meat goats
Q61.5	Fiber goats
Q61.6	Dairy sheep
Q61.7	Meat sheep
Q61.8	Fiber sheep
Q61.9	Swine
Q61.10	Horses
Q61.11	Chicken
Q61.12	Duck
Q61.13	Turkey
Q61.14	Geese
Q61.15	Cattle
Q61.16	Small ruminants
Q61.17	Birds (non-chicken)
Q63	How many do you have
Q63.1	Dairy cattle
Q63.2	Beef cattle
Q63.3	Dairy goats
Q63.4	Meat goats
Q63.5	Fiber goats
Q63.6	Dairy sheep
Q63.7	Meat sheep
Q63.8	Fiber sheep
Q63.9	Swine
Q63.10	Horses
Q63.11	Chicken
Q63.12	Duck
Q63.13	Turkey
Q63.14	Geese
Q63.15	Cattle
Q63.16	Small ruminants
Q63.17	Birds (non-chicken)
Q64	do your neighboors raise livestock
	yes
	no
	no answer
Q65	What is the primary use of your livestock
Q65.1	Pets
Q65.2	Personal consumption
Q65.3	Sale of animal products
Q65.4	Sale of live animals
Q65.5	Other
	no answer
Q67	Which marketing channels have you used for animals/products in the last 12 months
Q67.1	Community supported agriculture
Q67.2	farm stands
Q67.3	farmers market
Q67.4	restaurant
Q67.5	retail
Q67.6	wholesale
Q67.7	internet sales
Q67.8	other
Q67.9	none of these
	no answer
Q69	What is your total gross sales last year
	less than 10k
	10 to 25k
	25 to 50k
	50 to 100k
	100 to 150k
	150 to 250k
	250 to 350k
	350 to 500k
	>500k
	decline to answer
	don't know
	no answer
Q70	What is your total gross sales last year (codes)
	decline to answer
	don't know
	no answer
Q71	Do you have anything you would like to add on the topic of your animal's health
	open
	no answer
Q72	Are ther other questions you feel would be helpful to ask
	open
	no answer
